# Supplementary material for: Repression of Flowering by the miR172 Target SMZ
Source: PLoS Biol. 2009 Jul 7;7(7):e1000148. doi: 10.1371/journal.pbio.1000148 (PMC2701598; doi:10.1371/journal.pbio.1000148)
Supplement: Dataset S1 — Probe set identifiers of differentially expressed genes. Excel spreadsheet containing ATH1 probe set identifiers of genes differentially expressed in pairwise comparisons (within genotypes and between geneotypes). (0.12 MB XLS) [file pbio.1000148.s001.xls]

## Sheet: Legend
Array:	Affymetrix ATH1 Arabidopsis Genome Array
Probe synthesis:	Ambion Message AmpII-Biotin Enhanced Single Round aRNA Amplification Kit
Normalization:	gcRMA 'R' package
Diff. Expressed Genes:	RankProducts 'R' package (on gcRMA normalized data)
	settings: 100 permutations, pfp<0.05

## Sheet: genelists_leaves
flc_day0_vs_flc_day1_up	flc_day0_vs_flc_day1_down	flc_day0_vs_flc_day4_up	flc_day0_vs_flc_day4_down	flc_day1_vs_flc_day4_up	flc_day1_vs_flc_day4_down	smz_day0_vs_smz_day1_up	smz_day0_vs_smz_day1_down	smz_day0_vs_smz_day4_up	smz_day0_vs_smz_day4_down	smz_day1_vs_smz_day4_up	smz_day1_vs_smz_day4_down	flc_day0_vs_smz_day0_up	flc_day0_vs_smz_day0_down	flc_day1_vs_smz_day1_up	flc_day1_vs_smz_day1_down	flc_day4_vs_smz_day4_up	flc_day4_vs_smz_day4_down
258321_at	267461_at	254232_at	256296_at	254564_at	264400_at	265091_s_at	258402_at	249215_at	267461_at	262947_at	245306_at	250657_at	256296_at	250657_at	265837_at	250657_at	245275_at
250083_at	258402_at	255604_at	259391_s_at	249867_at	260140_at	249215_at	249923_at	250558_at	248622_at	250832_at	260140_at	260037_at	265837_at	257365_x_at	264638_at	251811_at	265698_at
247463_at	248622_at	245275_at	267461_at	245528_at	267459_at	250558_at	267461_at	265091_s_at	253161_at	265837_at	249052_at	251811_at	264146_at	249052_at	245275_at	255621_at	264638_at
249215_at	260287_at	250083_at	248622_at	255127_at	263979_at	260140_at	262947_at	245465_at	258402_at	255621_at	256589_at	256245_at	254098_at	256527_at	262947_at	262103_at	259766_at
265091_s_at	249862_at	247780_at	258402_at	258791_at	247463_at	258321_at	248622_at	245624_at	266072_at	245891_at	266516_at	265058_s_at	251750_at	265221_s_at	248062_at	260037_at	262832_s_at
248185_at	264339_at	252661_at	245668_at	247800_at	245306_at	264400_at	262399_at	248185_at	258468_at	262399_at	258321_at	255278_at	259681_at	254234_at	265698_at	256924_at	263549_at
254283_s_at	255822_at	249215_at	263979_at	255822_at	266516_at	245628_at	258225_at	262050_at	265511_at	254265_s_at	258815_at	259640_at	259561_at	251811_at	262399_at	255056_at	259058_at
245628_at	245668_at	249867_at	253874_at	250445_at	258321_at	248185_at	253161_at	258270_at	255822_at	255127_at	264580_at	256577_at	248392_at	260037_at	251677_at	250558_at	245349_at
245624_at	262986_at	265091_s_at	261395_at	262832_s_at	259391_s_at	247463_at	260287_at	255604_at	252250_at	258270_at	264752_at	265730_at	251586_at	266142_at	251586_at	264400_at	252170_at
255604_at	265511_at	245465_at	264774_at	250832_at	260784_at	245624_at	264339_at	265837_at	264529_at	251625_at	251197_at	258505_at	260146_at	258791_at	260146_at	249215_at	248169_at
250558_at	256296_at	265665_at	266072_at	256527_at	262040_at	245306_at	265511_at	254283_s_at	247878_at	245736_at	247463_at	265053_at	253191_at	264580_at	251750_at	257798_at	249867_at
264400_at	252250_at	248185_at	266656_at	259789_at	261768_at	261191_at	249862_at	256924_at	251196_at	262357_at	262518_at	258133_at	245265_at	251109_at	247684_at	259329_at	254482_at
261191_at	253874_at	264636_at	253522_at	245891_at	251750_at	250083_at	265387_at	250083_at	253874_at	249923_at	266290_at	260774_at	263498_at	260551_at	258419_at	258675_at	264146_at
252123_at	245637_at	264958_at	260287_at	264958_at	258895_at	267168_at	267209_at	261191_at	261395_at	245385_at	254459_at	263595_at	255662_at	266275_at	245265_at	265091_s_at	249052_at
252661_at	267209_at	245624_at	251750_at	245465_at	262543_at	254283_s_at	255822_at	264958_at	245264_at	259329_at	263231_at	265442_at	258139_at	265670_s_at	260004_at	259009_at	265837_at
266578_at	247374_at	255795_at	251196_at	251625_at	254080_at	253496_at	252250_at	250832_at	247284_at	252367_at	260784_at	254080_at	254209_at	260978_at	263947_at	263031_at	252549_at
260955_at	260221_at	263497_at	252250_at	258063_at	246565_at	256924_at	257964_at	245628_at	259391_s_at	254564_at	248467_at	259609_at	246854_at	256601_s_at	265025_at	248185_at	265025_at
264436_at	266656_at	254283_s_at	251791_at	249862_at	254016_at	255604_at	261395_at	265665_at	250753_at	254371_at	248347_at	256527_at	259058_at	258252_at	267260_at	259384_at	265119_at
253496_at	260431_at	247463_at	265511_at	258133_at	257654_at	257262_at	253874_at	262119_s_at	264774_at	258239_at	249942_at	247453_at	253599_at	250351_at	247189_at	245736_at	260012_at
250794_at	261395_at	258063_at	247979_at	264100_at	251800_at	262518_at	247524_at	261913_at	260431_at	265387_at	264400_at	263371_at	245392_at	260140_at	248460_at	262119_s_at	265494_at
254232_at	264774_at	254247_at	257315_at	267461_at	265572_at	262050_at	266150_s_at	266395_at	245668_at	261221_at	257667_at	265154_at	251646_at	258815_at	259681_at	263153_s_at	246595_at
262119_s_at	258434_at	245628_at	250753_at	264741_at	247268_at	249942_at	252367_at	250149_at	263963_at	252502_at	265221_s_at	261972_at	260957_at	249942_at	250942_at	254283_s_at	257625_at
263497_at	265387_at	245528_at	265918_at	257635_at	258589_at	246403_at	245637_at	264400_at	251791_at	263498_at	266142_at	261664_s_at	265722_at	259640_at	267010_at	255900_at	247684_at
267256_s_at	258225_at	251524_at	264529_at	257206_at	267162_s_at	266578_at	260431_at	255056_at	257315_at	265913_at	258505_at	249191_at	251850_at	259609_at	249923_at	266996_at	263133_at
264638_at	251196_at	257021_at	257516_at	245385_at	258397_at	267256_s_at	262986_at	251625_at	266516_at	252269_at	255278_at	250083_at	246573_at	260567_at	263168_at	245624_at	251586_at
248625_at	256527_at	249191_at	265051_at	267209_at	248614_at	264436_at	266656_at	246403_at	251050_at	264741_at	262118_at	245106_at	251705_at	245528_at	251705_at	250083_at	259925_at
263739_at	249923_at	261191_at	258227_at	254247_at	261502_at	256589_at	245668_at	255621_at	265051_at	259765_at	259391_s_at	247575_at	257076_at	260783_at	260012_at	265954_at	255602_at
249191_at	254564_at	258321_at	255402_at	262607_at	248062_at	262119_s_at	265116_at	254232_at	245771_at	259169_at	257654_at	251677_at	258217_at	263904_at	246310_at	262369_at	247602_at
263495_at	266072_at	248169_at	259163_at	264339_at	252625_at	252123_at	264774_at	252269_at	254043_at	265042_at	253496_at	252625_at	258040_at	263595_at	265722_at	258270_at	267010_at
245306_at	259163_at	256245_at	262986_at	251746_at	266184_s_at	252661_at	266072_at	257021_at	259163_at	245465_at	254016_at	256890_at	247979_at	250793_at	245349_at	267497_at	248460_at
245275_at	246114_at	264638_at	250891_at	249378_at	248807_at	255056_at	253061_at	265913_at	260221_at	250445_at	245126_at	253942_at		265674_at	248246_at	265058_s_at	260146_at
247780_at	266873_at	266395_at	261727_at	255129_at	258316_at	260784_at	260770_at	263497_at	264339_at	251497_at	264529_at	254232_at		256589_at	255064_at	252269_at	260664_at
251827_at	245264_at	261648_at	250860_at	250936_at	258218_at	248625_at	266873_at	255437_at	245925_at	251028_at	257207_at	264895_at		257798_at	245692_at	259609_at	250942_at
256924_at	254329_at	262883_at	260957_at	257365_x_at	258675_at	266778_at	266106_at	262103_at	248683_at	260004_at	250196_at	251593_at		267168_at	250832_at	265122_at	263947_at
251524_at	251169_at	261913_at	245264_at	258434_at	248347_at	251223_at	265042_at	247780_at	257516_at	249867_at	247612_at	265817_at		255726_at	257625_at	255726_at	265116_at
251677_at	256225_at	255437_at	263019_at	253806_at	256890_at	250149_at	245925_at	267256_s_at	249862_at	266357_at	250781_at	253949_at		248037_at	252367_at	265053_at	253048_at
250533_at	247524_at	265698_at	257798_at	265118_at	263219_at	263495_at	249996_at	250445_at	260287_at	264100_at	267162_s_at	266687_at		251503_at	250828_at	266184_s_at	263073_at
262883_at	265902_at	255127_at	253161_at	262947_at	258034_at	248607_at	256225_at	257262_at	247189_at	257382_at	251593_at	254076_at		257830_at	253043_at	262050_at	265823_at
263252_at	264379_at	250445_at	267497_at	261144_s_at	256924_at	254185_at	246114_at	255127_at	266983_at	265111_at	252281_at	254355_at		248467_at	266150_s_at	266988_at	255822_at
262290_at	259839_at	266326_at	247374_at	265481_at	246505_at	251826_at	254564_at	245736_at	263019_at	267209_at	256661_at	259227_at		263046_at	259765_at	267425_at	260004_at
260140_at	258468_at	260955_at	255878_at	261901_at	264436_at	253879_s_at	259681_at	254265_s_at	265494_at	251705_at	253942_at	257207_at			260300_at	252629_at	264514_at
257262_at	247356_at	249918_at	261834_at	265698_at	250437_at	263497_at	251196_at	247265_at	248912_at	256433_at	265414_at	265895_at			266772_s_at	251826_at	247447_at
250149_at	246854_at	263495_at	260610_at	246260_at	256288_at	252888_at	263947_at	245749_at	260560_at	267123_at	258339_at	258965_at			247162_at	254447_at	259561_at
265665_at	245866_s_at	250558_at	249862_at	262399_at	267349_at	260955_at	261825_at	267069_at	266106_at	264958_at	265674_at	248332_at			251372_at	261181_at	262188_at
255795_at	252367_at	266578_at	249923_at	261221_at	267497_at	245352_at	252950_at	252888_at	248623_at	259681_at	260978_at	260100_at			259561_at	254234_at	257375_at
264636_at	262010_at	262119_s_at	246151_at	253372_at	250558_at	262118_at	258434_at	262357_at	264990_at	261339_at	245479_at	247109_at			252427_at	258791_at	247284_at
253879_s_at	259500_at	248332_at	262456_at	265111_at	245126_at	245749_at	247284_at	265121_at	258225_at	245265_at	265670_s_at	246099_at			258217_at	252123_at	259681_at
264968_at	247954_at	258133_at	245024_at	266746_s_at	257595_at	249769_at	247954_at	252661_at	247524_at	259384_at	245884_at	248434_at			248353_at	266738_at	249346_at
257654_at	264246_at	250832_at	263726_at	264342_at	245628_at	257654_at	258468_at	254098_at	251977_at	263776_s_at	265119_at	251476_at			261684_at	258252_at	258537_at
248607_at	249378_at	246403_at	251050_at	247478_at	255278_at	245465_at	251575_at	250344_at	265817_at	258037_at	251476_at	261439_at			249996_at	261191_at	248566_s_at
266326_at	245925_at	252123_at	264339_at	262826_at	267238_at	255295_at	249378_at	250598_at	245637_at	267002_s_at	250351_at	251740_at			264636_at	255295_at	259570_at
256057_at	250032_at	267256_s_at	246906_at	258239_at	263016_at	251109_at	260506_at	262717_s_at	266656_at	262826_at	251800_at	247780_at			263498_at	259382_s_at	245998_at
264637_at	252950_at	267168_at	259579_at	252549_at	266578_at	263231_at	260221_at	263031_at	266150_s_at	257076_at	248337_at				254482_at	263775_at	266150_s_at
253104_at	257964_at	265837_at	260506_at	266259_at	251010_at	250794_at	260004_at	252123_at	258227_at	255129_at	246099_at				249894_at	253073_at	248619_at
262050_at	246487_at	253401_at	259164_at	246633_at	259227_at	262883_at	248566_s_at	267168_at	262488_at	252011_at	257595_at				254098_at	259878_at	266313_at
251058_at	259681_at	263739_at	257895_at	259058_at	258505_at	265197_at	250936_at	249918_at	245362_at	249996_at	248037_at				248404_at	247577_at	267509_at
265058_s_at	258227_at	247265_at	260221_at	267002_s_at	252281_at	251058_at	259839_at	262883_at	247954_at	257635_at	261564_at				257382_at		259426_at
249918_at	259983_at	262050_at	245637_at	265042_at	257207_at	251197_at	266984_at	255795_at	254609_at	254191_at	251605_at				252011_at		263168_at
257793_at	259164_at	258851_at	247284_at	265116_at	252123_at	254459_at	262010_at	254247_at	262986_at	266613_at	267238_at				259925_at		265405_at
261150_at	253161_at	251028_at	267238_at	249941_at	250072_at	256057_at	264501_at	248353_at	246028_at	254098_at	264186_at				258537_at		245504_at
245352_at	265726_at	259640_at	264246_at	254371_at	264895_at	259403_at	259784_at	251524_at	266984_at	247304_at	258397_at				264146_at
248064_at	253061_at	245998_at	246063_at	257772_at	266687_at	251827_at	245866_s_at	265954_at	259858_at	257206_at	254773_at				248566_s_at
261907_at	263019_at	261410_at	261768_at	251169_at	254579_at	261907_at	267460_at	262369_at	258796_at	262811_at	246884_at				260427_at
265730_at	265321_at	247109_at	248683_at	249112_at	247575_at	265670_s_at	251402_at	254185_at	249052_at	248566_s_at	263904_at				251418_at
247760_at	246028_at	245352_at	260431_at	259784_at	255295_at	248467_at	263019_at	245528_at	262456_at	257964_at	261266_at				248270_at
254185_at	261901_at	262314_at	245122_at	266357_at	256627_at	262748_at	266215_at	259842_at	260921_at	263345_s_at	266934_at				250435_at
257021_at	262170_at	262717_s_at	245278_at	255602_at	253754_at	253815_at	246028_at	253879_s_at	262010_at	264899_at	258316_at				255433_at
251292_at	266983_at	248353_at	258589_at	263776_s_at	262094_at	257876_at	247189_at	246001_at	249824_at	252563_at	264436_at				256766_at
260784_at	267602_at	245422_at	262040_at	259839_at	263128_at	250533_at	261315_at	254371_at	252215_at	250580_at	264118_at				259766_at
261648_at	267460_at	256999_at	245789_at	262986_at	249215_at	264968_at	246487_at	258851_at	258434_at	258225_at	259466_at				261825_at
256999_at	259803_at	250304_at	251850_at	248566_s_at	265954_at	254234_at	259163_at	248625_at	248606_at	259632_at	250287_at				246293_at
266395_at	249327_at	262832_s_at	260070_at	262357_at	264118_at	259878_at	265481_at	247463_at	246855_at	251427_at					246573_at
267069_at	264501_at	245928_s_at	260560_at	249052_at	249830_at	266832_at	264379_at	252502_at	245657_at	248353_at					263549_at
252888_at	263443_at	265121_at	263963_at	256294_at	261664_s_at	257595_at	251977_at	254862_at	260610_at	247814_at					262408_at
263134_at	251403_at	259842_at	259378_at	260012_at	250661_at	264752_at	245771_at	256927_at	263443_at	256145_at					263421_at
257876_at	264100_at	267181_at	258225_at	259640_at	250992_at	267319_at	264100_at	259561_at	247374_at	265665_at					245816_at
252414_at	255617_at	263776_s_at	248895_at	249727_at	247182_at	247760_at	247374_at	262290_at	255310_at	252483_at					258859_at
266778_at	245117_at	254191_at	264990_at	258507_at	258217_at	266290_at	251050_at	255129_at	250891_at	252193_at					265960_at
253219_at	266106_at	247760_at	256098_at	256225_at	251740_at	254707_at	249327_at	258063_at	255579_at	251746_at					247541_at
251727_at	262456_at	262232_at	258468_at	248169_at	256341_at	254773_at	251791_at	266578_at	256455_at	262103_at					249932_at
252073_at	245362_at	264968_at	266984_at	252563_at	257697_at	265954_at	267644_s_at	259507_at	251771_at	265962_at					246346_at
253401_at	257772_at	247684_at	266238_at		264007_at	249191_at	245264_at	261648_at	253522_at	266738_at					264899_at
251223_at	249742_at	251625_at	247189_at		260157_at	266275_at	256433_at	251827_at	249923_at	249112_at					261150_at
254080_at	258774_at	248607_at	245866_s_at		247362_at	253268_s_at	250032_at	249867_at	245543_at	247800_at					260676_at
254773_at	247754_at	260881_at	266983_at		245479_at	250049_at	245362_at	259169_at	258623_at						256433_at
253815_at	260957_at	254185_at	263443_at		250083_at	263775_at	249234_at	250794_at	262508_at
246001_at	260266_at	266357_at	256452_at		259347_at	257460_at	247388_s_at	265892_at	245789_at
262717_s_at	267265_at	245749_at	251403_at		253340_s_at	249306_at	258552_at	266996_at	259511_at
261410_at	251017_at	247814_at	251575_at		256125_at	246468_at	251360_at	248330_at	255037_at
256577_at	251746_at	252502_at	245925_at		254980_at	257690_at	257772_at	265122_at
267168_at	261140_at	252414_at	261140_at		256675_at	262620_at	248969_at	250633_at
264907_at	265266_at	267069_at	254043_at		252508_at	255723_at	259010_at	245352_at
251826_at	267614_at	265058_s_at	249824_at		256797_at	265244_at	260266_at	257876_at
261913_at	247280_at	254862_at	264788_at		261406_at	262290_at	249008_at	249769_at
252010_at	250524_at	264436_at	255232_at		253296_at	266395_at	251036_at	266357_at
258851_at	253158_at	246429_at	244939_at		250413_at	254833_s_at	248683_at	266326_at
263845_at	263118_at	250794_at	251864_at		255900_at	263031_at	249742_at	259878_at
247268_at	245278_at	265892_at	249885_at		263231_at		251169_at	265722_at
246468_at	253372_at	254833_s_at	262038_at		254773_at			256057_at
246293_at	260610_at	258452_at	263953_at		265326_at			246468_at
265339_at	259327_at	260774_at	260921_at		247046_at			252414_at
262748_at	260567_at	252073_at	259983_at		263864_at			263739_at
258452_at	251771_at	263252_at	251080_at		251476_at			247304_at
249942_at	266984_at	246293_at	248912_at		250794_at			259329_at
258349_at	263953_at	249071_at	258704_at		265895_at			262748_at
249752_at	265042_at	261150_at	256825_at		262943_at			254926_at
250049_at	264990_at	265339_at	248623_at		251677_at			251826_at
249719_at	251402_at	251058_at	246028_at		267004_at			257690_at
258158_at	262884_at	248625_at	254409_at		261301_at			245524_at
262232_at	257798_at	258979_at			266253_at			248607_at
249798_at	249006_at	252549_at			265091_s_at			264636_at
	247284_at	254371_at						260745_at
	265342_at	253496_at
	262399_at	253879_s_at
	259104_at	249719_at
	251575_at	250598_at
	260011_at	252888_at
	252529_at	250533_at
	246151_at	250633_at
	248050_at	253814_at
	247800_at	251727_at
		251827_at
		259507_at
		256057_at
		248246_at

## Sheet: genelists_apex
flc_day0_vs_flc_day3_up	flc_day0_vs_flc_day3_down	flc_day0_vs_flc_day5_up	flc_day0_vs_flc_day5_down	flc_day0_vs_flc_day7_up	flc_day0_vs_flc_day7_down	flc_day0_vs_smz_day0_up	flc_day0_vs_smz_day0_down	flc_day3_vs_flc_day5_up	flc_day3_vs_flc_day5_down	flc_day3_vs_flc_day7_up	flc_day3_vs_flc_day7_down	flc_day3_vs_smz_day3_up	flc_day3_vs_smz_day3_down	flc_day5_vs_flc_day7_up	flc_day5_vs_flc_day7_down	flc_day5_vs_smz_day5_up	flc_day5_vs_smz_day5_down	flc_day7_vs_smz_day7_up	flc_day7_vs_smz_day7_down	smz_day0_vs_smz_day3_up	smz_day0_vs_smz_day3_down	smz_day0_vs_smz_day5_up	smz_day0_vs_smz_day5_down	smz_day0_vs_smz_day7_up	smz_day0_vs_smz_day7_down	smz_day3_vs_smz_day5_up	smz_day3_vs_smz_day5_down	smz_day3_vs_smz_day7_up	smz_day3_vs_smz_day7_down	smz_day5_vs_smz_day7_up	smz_day5_vs_smz_day7_down
266693_at	256221_at	259802_at	265615_at	259802_at	249866_at	250657_at	254098_at	259372_at	265615_at	259372_at	249866_at	250657_at	260012_at	249939_at	249866_at	250657_at	247553_at	250657_at	259372_at	253416_at	267461_at	260869_at	267461_at	253298_at	257021_at	251245_at	253416_at	257636_at	257021_at	255479_at	257021_at
254001_at	250598_at	247553_at	256221_at	259372_at	257021_at	251811_at	260012_at	261375_at	259009_at	249939_at	257021_at	251811_at	254098_at	265441_at	257823_at	251811_at	260012_at	251811_at	267460_at	264846_at	256221_at	253298_at	256221_at	260869_at	256221_at	245276_at	267083_at	263539_at	251524_at	267083_at	250764_at
249337_at	258321_at	267460_at	251524_at	267460_at	259009_at	260037_at	245088_at	267460_at	254098_at	251898_at	247713_at	266965_at	247553_at	245842_at	257021_at	266965_at	267460_at	247713_at	261375_at	253298_at	249741_at	258497_at	265615_at	264846_at	265615_at	263161_at	259384_at	252415_at	265615_at	252415_at	251928_at
259802_at	262717_s_at	266693_at	258322_at	261375_at	247713_at	252415_at	253915_at	251898_at	265561_s_at	246072_at	257823_at	260037_at	260004_at	267389_at	247713_at	267497_at	261375_at	260037_at	247553_at	260869_at	257832_at	259802_at	249741_at	258497_at	251524_at	248213_at	265615_at	257641_s_at	255626_at	246099_at	249866_at
247553_at	249741_at	261375_at	259009_at	247553_at	265615_at	265387_at	260004_at	249614_at	254321_at	261375_at	259009_at	263046_at	250869_at	245275_at	261576_at	260037_at	259372_at	247326_at	249939_at	252882_at	251196_at	251245_at	258322_at	257636_at	249866_at	256497_at	252882_at	256597_at	250598_at	253161_at	254862_at
253298_at	251524_at	249012_at	250598_at	263161_at	251524_at	266965_at	245884_at	249005_at	247713_at	265441_at	254098_at	253416_at	267460_at	259124_at	262388_at	251245_at	249005_at	249101_at	249614_at	258497_at	253421_at	248062_at	262717_s_at	248062_at	254862_at	265468_at	258791_at	263161_at	249866_at	253416_at	255626_at
253161_at	255437_at	263161_at	262717_s_at	249939_at	254862_at	260668_at	266108_at	255644_at	265588_at	259124_at	250764_at	267209_at	263161_at	255302_at	261335_at	265468_at	250869_at	249866_at	251898_at	245226_at	252102_at	264846_at	263046_at	245226_at	250598_at	257832_at	254001_at	255479_at	254862_at	263539_at	251524_at
252882_at	258322_at	249005_at	257021_at	254574_at	247326_at	253161_at	258349_at	256597_at	249527_at	246531_at	255626_at	250598_at	245884_at	263809_at	255626_at	259009_at	249614_at	264299_s_at	249005_at	265948_at	249174_at	254200_at	266746_s_at	261569_at	266395_at	256601_s_at	250464_at	257832_at	266395_at	257636_at	253344_at
249012_at	256245_at	254574_at	266395_at	249005_at	266395_at	267209_at	258321_at	246072_at	257641_s_at	245842_at	262388_at	259384_at	245088_at	266353_at	260475_at	257641_s_at	260004_at	255479_at	245275_at	254001_at	251919_at	245325_at	252415_at	266693_at	255626_at	253581_at	260221_at	256601_s_at	259765_at	257206_at	254687_at
245226_at	263497_at	254001_at	249866_at	249012_at	250598_at	252367_at	261684_at	245325_at	251928_at	267460_at	261576_at	250832_at	245253_at	264872_at	266383_at	251928_at	252415_at	249477_s_at	264363_at	254200_at	262629_at	261569_at	252102_at	254200_at	249741_at	267460_at	246099_at	264901_at	252607_at	264624_at	266395_at
254574_at	263046_at	259372_at	258321_at	251898_at	254098_at	260287_at	247719_at	247553_at	252265_at	249614_at	254551_at	266988_at	252618_at	254234_at	245891_at	256731_at	264363_at	259009_at	245928_s_at	266693_at	263548_at	249012_at	265511_at	266719_at	262717_s_at	249732_at	266988_at	250445_at	258851_at	254001_at	258851_at
263161_at	262629_at	257636_at	263497_at	265441_at	256221_at	265471_at	254754_at	256245_at	263320_at	254391_at	260475_at	261991_at	267509_at	251898_at	260668_at	253344_at	267509_at	257823_at	246531_at	246490_at	258735_at	245226_at	262629_at	259802_at	267461_at	261203_at	252563_at	249732_at	250764_at	266746_s_at	252011_at
250007_at	263548_at	256597_at	255437_at	245226_at	258851_at	265511_at	246490_at	246531_at	258183_at	264872_at	258293_at	252563_at	264363_at	254595_at	265221_s_at	266078_at	245884_at	261576_at	259124_at	264635_at	253627_at	256266_at	263126_at	258419_at	258322_at	259802_at	264846_at	266983_at	260353_at	262899_at	253191_at
260869_at	253421_at	260355_at	254862_at	256597_at	257823_at	263046_at	261826_at	254915_s_at	247592_at	267389_at	258618_at	267497_at	250483_at	252200_at	261881_at	247592_at	260355_at	246099_at	246072_at	266719_at	259878_at	246490_at	249174_at	263539_at	259765_at	245325_at	265511_at	245181_at	261913_at	262580_at	257151_at
257315_at	265615_at	250869_at	249741_at	245928_s_at	255626_at	251356_at	256266_at	251575_at	250764_at	266353_at	247326_at	252607_at	260355_at	254391_at	249477_s_at	251301_at	257051_at	265221_s_at	254391_at	261569_at	264211_at	266719_at	265471_at	267230_at	254687_at		247024_at	267461_at	252563_at	247024_at	247717_at
251356_at	266988_at	245325_at	266988_at	264907_at	258322_at	249337_at	249774_at	246967_at	258618_at	253309_at	253040_at	255621_at	257636_at	247463_at	247326_at	251012_at	245928_s_at	257641_s_at	257051_at	267230_at	250649_at	260461_at	251524_at	256597_at	258851_at		252131_at	259802_at	254371_at		250598_at
265387_at	254862_at	260869_at	255302_at	257636_at	263497_at	262580_at	264898_at	252197_at	256731_at	255644_at	263318_at	260221_at	259802_at	259372_at	258293_at	265342_at	254574_at	266965_at	254234_at	252746_at	245319_at	249384_at	266988_at	254001_at	261913_at		259009_at	258419_at	252011_at		255726_at
260461_at	247463_at	245226_at	262629_at	254234_at	262717_s_at	260558_at	260427_at	264041_at	252746_at	254234_at	249101_at	253643_at	261375_at	255795_at	250764_at	255726_at	257636_at	259632_at	245842_at	249606_at	257628_at	265672_at	253421_at	249606_at	255437_at		248448_at	245668_at	254687_at		258183_at
250869_at	266395_at	248062_at	261913_at	260355_at	261913_at	258225_at	258306_at	263161_at		260410_at	260668_at	251524_at	249005_at	260410_at	259871_at	250764_at	247490_at	260475_at	260355_at	250099_at	262236_at	256597_at	251196_at	256266_at	259009_at		249337_at	258751_at	258618_at		251886_at
257636_at	255773_at	253161_at	265121_at	266693_at	259632_at	266693_at	260831_at	253488_at		249005_at	261335_at	259009_at	258419_at	246072_at	254551_at	259327_at	263161_at	263318_at	264907_at	259507_at	253581_at	245276_at	260287_at	254574_at	265471_at		255479_at	260241_at	259009_at		252607_at
248062_at	263495_at	247469_at	262309_at	246072_at	260007_at	262986_at	255064_at	249012_at		247463_at	265588_at	258791_at	249012_at	246531_at	251733_at	266391_at	253161_at	253660_at	267389_at	256266_at	265471_at	265948_at	249645_at	246490_at	266988_at		264960_at	248213_at	251886_at		252870_at
250099_at	250832_at	253258_at	247713_at	266989_at	249101_at	261265_at	251218_at	267350_at		264907_at	265615_at	259765_at	247719_at	257930_at	252612_at	252011_at	249012_at	249215_at	259802_at	247024_at	263126_at	249606_at	255302_at	249012_at	262646_at		251524_at	254384_at	253191_at		261247_at
253874_at	261913_at	249337_at	258851_at	259124_at	254551_at	245668_at	250558_at	259802_at		254915_s_at	264635_at	255437_at	249614_at	248496_at	264635_at	264052_at	264907_at	245756_at	264872_at	248062_at	252464_at	248752_at	263548_at	253416_at	252102_at		258322_at		261425_at		265121_at
267460_at	255302_at	254200_at	262646_at	249614_at	266383_at	254915_s_at	261177_at			251028_at	245891_at	265342_at	254574_at	262232_at	251895_at	260070_at	267083_at	265248_at	252200_at	260727_at	252475_s_at	260727_at	249866_at	260427_at	251196_at		253099_s_at		259384_at		254226_at
259856_at	265121_at	253298_at	263046_at	245275_at	254687_at	251196_at	250828_at			245928_s_at	265221_s_at	251301_at	262121_at	253629_at	254098_at	267317_at	253488_at	259786_at	266353_at	258349_at	251494_at	264635_at	257021_at	249384_at	265121_at		250598_at		265121_at		257823_at
249005_at	252870_at	266989_at	259346_at	264363_at	267645_at	267461_at	267595_at			263809_at	266383_at	253099_s_at	245275_at	253309_at	260004_at		251898_at	256787_at	265441_at	248684_at	267265_at	257153_at	255437_at	250099_at	246133_at		254120_at		253040_at		253619_at
246114_at	257628_at	260461_at	252827_at	246531_at	258293_at	255479_at	250690_at			245275_at	252367_at	252011_at	255448_at	251028_at	263318_at		263539_at	257206_at	246967_at	260427_at	265478_at	249917_at	259384_at	260727_at	263497_at		253161_at		267053_s_at		251733_at
266989_at	255284_at	248752_at	245736_at	245325_at	252011_at	246099_at	266222_at			254595_at	254371_at	246781_at	257051_at	246380_at	247717_at		264041_at	250475_at	260012_at	257876_at	262309_at	267230_at	264960_at	254232_at	253421_at		262580_at		252882_at		253017_at
265948_at	257021_at	267509_at	252870_at	260869_at	265221_s_at	259272_at	261907_at			259802_at	257035_at	261110_at	260146_at	245560_at	255575_at		259802_at	260668_at	263161_at	250464_at	252468_at	258596_at	252367_at	247266_at	248590_at		265387_at		262646_at		261425_at
264363_at	253627_at	264363_at	255773_at	254001_at	254371_at	252102_at	254971_at			264180_at	256731_at	257673_at	256418_at	265261_at	254667_at		247719_at	256731_at	253483_at	257153_at	260753_at	257922_at	263350_at	258723_at	267645_at		247543_at		245792_at		258293_at
251642_at	245319_at	250007_at	254098_at	253298_at	261881_at	263126_at	264931_at			245560_at	251733_at	266316_at	260831_at	251979_at	265929_s_at		257129_at	249057_at	255644_at	252604_at	259751_at	260427_at	257832_at	245325_at	258735_at		258209_at		260385_at		262912_at
254200_at	251155_at	255448_at	263320_at	255957_at	245891_at	246114_at	262121_at			259549_at	259632_at	252698_at	254754_at	250533_at	259632_at		246967_at	259382_s_at	245560_at	253915_at	248337_at	263161_at	265680_at	250690_at	249174_at		246781_at		265588_at		255645_at
246034_at	264211_at	252415_at	253627_at	245842_at	250832_at	259982_at	248535_at			253483_at	260007_at	265615_at	264016_at	251986_at	247541_at		255216_s_at	267497_at	254203_at	263096_at	258939_at	246125_at	259009_at	258349_at	252870_at		261913_at		264635_at		249136_at
264788_at	250633_at	264907_at	257628_at	257051_at	258618_at	257315_at	264692_at			252200_at	266322_at	260558_at	247717_at	248073_at	253660_at		256451_s_at	261717_at	264041_at	261826_at	248744_at	266989_at	258735_at	253874_at	260385_at		255437_at		254551_at		255773_at
258497_at	259842_at	257315_at	255284_at	248752_at	245736_at	267238_at	245306_at			254203_at	251886_at	260353_at	253887_at	249614_at	258091_at		245253_at	245891_at	247490_at	258723_at	245602_at	259507_at	259878_at	260461_at	260007_at		254818_at		258293_at		259871_at
267509_at	249866_at	253874_at	253215_at	252200_at	261576_at	251996_at	261569_at			267264_at	266395_at	250464_at	248062_at	264180_at	249101_at		258270_at	259925_at	250869_at	249384_at	267364_at	254232_at	253215_at	264898_at	260558_at		254396_at		260007_at		266326_at
260355_at	257985_at	250099_at	247326_at	253258_at	259346_at	261991_at	260676_at			250533_at	250741_at	254862_at	251013_at	264436_at	266322_at		247162_at	258121_s_at	245884_at	259879_at	261613_at	255807_at	263497_at	252395_at	263548_at		266316_at		259346_at		262388_at
253061_at	266720_s_at	259507_at	253421_at	267389_at	249477_s_at	266746_s_at	248460_at			257051_at	249477_s_at	261407_at	245928_s_at	264907_at	260950_s_at		260546_at	259327_at	253309_at	266503_at	263046_at	264898_at	259751_at	265948_at	262629_at				245912_at		248619_at
261564_at	262309_at	255957_at	259878_at	246967_at	265025_at	248606_at	260955_at			263161_at	247717_at	252870_at	256569_at	252618_at	250741_at		255448_at	265468_at	260410_at	250741_at	260287_at	248642_at	250598_at	255957_at	255773_at				250832_at		260385_at
253258_at	255331_at	245928_s_at	259765_at	254200_at	262646_at	267524_at	260727_at			246967_at	259871_at	248448_at	260837_at	266319_s_at	250475_at		266150_s_at	254016_at	264180_at	255807_at	249645_at	253874_at	262986_at	252414_at	264211_at				266988_at		251301_at
251543_at	249645_at	260546_at	263495_at	255795_at	263318_at	259925_at	266371_at			252896_at	253510_at	249306_at	247924_at	245928_s_at	256787_at		254098_at	266745_at	255302_at	262119_s_at	258322_at	266503_at	257628_at	246523_at	253627_at				252870_at		260867_at
245998_at	255403_at	251543_at	257793_at	252896_at	250764_at	261901_at	255694_at			255795_at	265929_s_at		246002_at	264606_at	261410_at		259507_at	266322_at	251979_at	260461_at	255070_at	256131_at	248337_at	266989_at	257628_at				260221_at		266108_at
249415_at	263168_at	256418_at	252501_at	264872_at	265342_at	249862_at	255403_at			251986_at	261881_at		256577_at	245571_at	253510_at		260287_at	266110_at	257129_at	249337_at	258223_at	248684_at	267265_at	247024_at	266383_at				258791_at
264846_at	265480_at	251898_at	251155_at	248062_at	262388_at	247754_at	261768_at			256597_at	247541_at		248213_at	257570_at	248622_at		255644_at	250445_at	251028_at	249917_at	253215_at	266108_at	253627_at	263161_at	247282_at				255773_at
252746_at	258851_at	247723_at	250633_at	266353_at	251733_at	252698_at	250533_at			264041_at	265025_at		265722_at	260592_at	252367_at		256418_at	255734_at	255216_s_at	259802_at	265480_at	252746_at	266395_at	255807_at	264960_at				257151_at
261375_at	267461_at	266150_s_at	252607_at	255644_at	261410_at	265481_at	266719_at			255302_at	255575_at		248793_at	254907_at	253040_at		256597_at	259386_at	253488_at	256131_at	264045_at	259403_at	262309_at	247469_at	252607_at				251733_at
247524_at	262911_s_at	261496_at	263548_at	247469_at	249741_at	253099_s_at	264745_at			248496_at	251144_at			248625_at	262446_at		254001_at	252367_at	254595_at	260741_at	259992_at	261260_at	259161_at	246494_at	253215_at				251301_at
248752_at	259009_at	245998_at	260101_at	247490_at	261335_at	245353_at	245253_at			247553_at	258091_at			246687_at	249559_at		245088_at	260950_s_at	247463_at	260419_at	256601_s_at	247266_at	254862_at	259507_at	260012_at				266326_at
264635_at	260385_at	247490_at	267645_at	253483_at	262629_at					252414_at	256787_at			247684_at	258935_at		264339_at	252220_at	253629_at	263252_at	247754_at	247719_at	264524_at	250558_at	252011_at				262912_at
264529_at	252363_at	249614_at	260385_at	254391_at	255575_at					251575_at	254862_at			254201_at	260007_at		250483_at	266383_at	254574_at	246523_at	255953_at	250455_at	246133_at	263252_at	265342_at				267094_at
256597_at	258735_at	258497_at	259384_at	245560_at	247812_at					245571_at	254667_at			254915_s_at	246933_at		259104_at	249971_at	267264_at	256927_at	252415_at	247469_at	251919_at	249415_at	259384_at				248590_at
259507_at	255298_at	250455_at	251372_at	264180_at	253040_at					247684_at	260004_at			248676_at	266395_at		246072_at	266300_at	251986_at	264636_at	267644_s_at	251317_at	250649_at	250445_at	251919_at				258183_at
261496_at	257832_at	257129_at	248337_at	267425_at	266988_at					255310_at	253344_at			261907_at	259009_at		263971_at	261335_at	245571_at	257643_at	266277_at	245965_at	261453_at	257153_at	255302_at				255437_at
246755_at	249174_at	256497_at	250832_at	251986_at	255645_at					251979_at	252612_at			252414_at	257035_at		248062_at	251996_at	249012_at	248448_at	266746_s_at	266895_at	267083_at	258724_at	259346_at				254226_at
247469_at	252468_at	257051_at	259842_at	260546_at	259871_at					262232_at	251895_at			258962_at	264741_at		245325_at	256062_at	247719_at	253874_at	247867_at	263096_at	245319_at	263096_at	257823_at				255578_at
254232_at	262646_at	260541_at	265342_at	259403_at	260475_at					255957_at	255129_at			245586_at	260012_at		262986_at	248867_at	248496_at	264931_at	251155_at	253258_at	265478_at	257922_at	255578_at				266316_at
249606_at	248337_at	261564_at	263168_at	264777_at	262912_at					250108_at	258851_at			259802_at	245756_at		259839_at	261934_at	245253_at	245998_at	263495_at		264211_at	266895_at	265025_at				247282_at
266799_at	245336_at	251356_at	260007_at	267509_at	253215_at					253629_at	247282_at			248353_at	252563_at		253101_at	264741_at	253101_at	261807_at	262226_at		263495_at	259403_at	248619_at				263689_at
252415_at	259346_at	252882_at	258735_at	261581_at	249559_at					260592_at	252011_at			255310_at	252011_at		254971_at	246933_at	252618_at	258724_at	267280_at		251494_at	250455_at	259878_at				265025_at
249862_at	262609_at	245329_at	254687_at	252618_at	266322_at					265261_at	253191_at			257051_at	251144_at		251575_at	265342_at	267509_at	249415_at	255403_at		267209_at	253258_at	254551_at				248619_at
266984_at	254343_at	246967_at	252363_at	250869_at	259426_at					261570_at	245756_at			267264_at	255129_at		249709_at	247903_at	258270_at	261016_at	251221_at		265480_at	259879_at	251733_at				258322_at
245325_at	257793_at	251642_at	266720_s_at	254203_at	249057_at					263776_s_at	252265_at			260241_at	261895_at		247628_at	261110_at	254915_s_at	258879_at	248138_at		246270_at	245035_at	255129_at				253344_at
262580_at	247252_at	259502_at	252011_at	249384_at	247549_at					254907_at	264741_at			263092_at	256255_at		263690_at	267298_at	252896_at	266150_s_at	260558_at		258223_at	260472_at	263046_at				263063_s_at
266150_s_at	249774_at	253488_at	262503_at	260410_at	247541_at					246380_at	252563_at			255604_at	261438_at		262262_at	247592_at	257930_at	251317_at	262717_s_at		245483_at	248794_at	250463_at				257896_at
252604_at		246114_at	261684_at	264041_at	252607_at					258338_at	259426_at			259549_at	248619_at		250918_at	248551_at	255795_at	265999_at	253981_at		255479_at	262119_s_at	262388_at				261410_at
259502_at		263539_at	262609_at	245998_at	260385_at					245586_at	249057_at			260955_at	264280_at		262121_at	256255_at	263971_at	247719_at	263350_at		261913_at	254384_at	266326_at				255645_at
254321_at		247162_at	255626_at	246494_at	259786_at					257930_at	254687_at			254343_at	251886_at		247469_at	266415_at	258338_at	264898_at	265481_at		247754_at	245884_at	256245_at				267645_at
256418_at		265058_s_at	259751_at	259549_at	245088_at					253488_at	249136_at			255644_at	252220_at		246919_at	262580_at	257314_at	246525_at	262503_at		247867_at	264348_at	255645_at				251928_at
249384_at		259856_at	258223_at	261564_at	252265_at					247490_at	265357_at			250207_at	256024_at		253258_at	256024_at	263809_at	259403_at	261318_at		264019_at	258158_at	266277_at				260867_at
249923_at		264041_at	267497_at	250455_at	265121_at					266989_at	246933_at			267460_at	265025_at		260900_s_at	261514_at	247684_at	258609_at	255980_at		246831_at	266502_at	249645_at				267209_at
248684_at		249384_at	247812_at	247162_at	259765_at					254574_at	260950_s_at			263776_s_at	259925_at		254490_at	250293_s_at	246919_at	250007_at	260412_at		267364_at	266364_at	265511_at				247541_at
248855_at		245253_at	256924_at	253309_at	256731_at					254201_at	263664_at			245422_at	249057_at		251543_at	250083_at	259549_at	247266_at	267505_at		267644_s_at	266150_s_at	245319_at				251895_at
260408_at		256818_at	266326_at	260592_at	265962_at					245325_at	252882_at			261375_at	260662_at		256818_at	266983_at	246002_at	261260_at	263497_at		248138_at	246099_at	267209_at				253416_at
258225_at		265611_at	247463_at	259507_at	258091_at					266319_s_at	256255_at			253483_at	254371_at		246531_at	266078_at	267425_at	267517_at	246831_at		255626_at	258609_at	252475_s_at				253099_s_at
246525_at		265387_at	266293_at	254915_s_at	259382_s_at					255216_s_at	255645_at			245349_at	259015_at		251457_s_at	262793_at	264606_at	245325_at	263128_at		267645_at	250207_at	262309_at				251195_at
255448_at		247524_at	259632_at	256818_at	259161_at					245819_at	265342_at			258338_at	252604_at		258552_at	247549_at	260546_at	254120_at	257985_at			261496_at	257832_at				262446_at
256324_at		257216_at	266277_at	255310_at	261425_at					257314_at	252220_at			261084_at	259426_at			255549_at	260592_at	266555_at	261076_at			264901_at	252956_at				264815_at
252618_at		249606_at	250463_at	263539_at	260950_s_at					265122_at	249971_at			258419_at	257151_at			251144_at	248104_at		253317_at			245624_at	247541_at				253017_at
257615_at		267425_at	259161_at	258338_at	247592_at					255604_at	262912_at			266989_at	258851_at			246602_at	245819_at		252927_at			261564_at	253581_at				262796_at
249869_at		247719_at	264211_at	249709_at	247282_at					252197_at	250475_at			261785_at	248263_at			265572_at	265261_at		264019_at			252882_at					260475_at
267230_at		261581_at	259327_at	245571_at	260004_at					264151_at	245736_at			260419_at	256131_at			262750_at	250483_at					255795_at					262717_s_at
260546_at		257153_at	254371_at	256418_at	250475_at					267425_at	247592_at			263046_at	256731_at			267317_at	252197_at										250471_at
260914_at		265672_at	261221_at	266150_s_at	261247_at					259403_at	261410_at			248596_at	254687_at				245349_at										262388_at
		265948_at	246133_at	247723_at	255773_at					264898_at	249527_at			246978_at	251996_at				254041_at										265034_at
		253987_at	261907_at	256497_at	265357_at					247358_at	258183_at			250054_at	266745_at				264151_at										252746_at
		245884_at	245319_at	251979_at	248619_at					260355_at	263799_at			267425_at	265962_at				249709_at										260668_at
		267075_at	260602_at	257216_at	266415_at					263690_at	248622_at			250794_at	265478_at				250533_at										265929_s_at
		264016_at	261425_at	257517_at	251895_at					264436_at	245392_at			251827_at	248539_at				259403_at										254120_at
		252604_at	254331_s_at	253874_at	258321_at					247162_at	259382_s_at			258158_at	262750_at				247162_at										257823_at
		250483_at	254926_at	252197_at	252612_at					259831_at	261224_at			256128_at	259382_s_at				257701_at										263318_at
		255216_s_at	257985_at	248496_at	267461_at					254041_at	258935_at			263174_at	249136_at				246380_at										255621_at
		255644_at	265480_at	261496_at	256787_at					263092_at	251195_at			254041_at	260611_at				250108_at										256447_at
		246494_at	259445_at	254595_at	267497_at					245075_at	265387_at			247358_at	264433_at				265722_at										261247_at
		266984_at	259786_at	257930_at	265929_s_at					247747_at	257151_at			254203_at	251975_at				250918_at										266965_at
		252197_at	246781_at	251028_at	253660_at					257701_at	260662_at			255957_at	262399_at				263690_at										261991_at
		267230_at	247549_at	264151_at	259327_at					258962_at	249559_at			254574_at	265588_at				255604_at										248535_at
		257034_at		264606_at	251144_at					256239_at	261895_at			259185_at	253043_at				260676_at										263208_at
		245341_at		253488_at	249136_at					248752_at	251524_at			264898_at	262704_at				256451_s_at										266322_at
		259403_at		250483_at	252220_at					264489_at	248619_at			257517_at	256062_at				251780_s_at										258209_at
		246034_at		267264_at	245756_at					264830_at	267645_at			252712_at	257715_at				251575_at										246133_at
		261567_at		263690_at	250463_at					246302_at	251996_at			265939_at	253161_at				256597_at										247549_at
		249869_at		258419_at	259842_at					261084_at	253099_s_at			261570_at	258503_at				245325_at										263664_at
		265053_at		255216_s_at	251372_at					250509_at	261247_at			259403_at	262912_at				257642_at										256781_at
		246525_at		246525_at	251886_at					247204_at	263208_at			246884_at	258225_at				255957_at										265342_at
		264529_at		260541_at	255437_at					249581_at	264313_at			263161_at	247549_at				254907_at										264960_at
		249923_at		265058_s_at	253017_at					250054_at	264931_at			265122_at	261514_at				257517_at										245136_at
		263852_at		245253_at	264313_at					254343_at	265962_at			252896_at	264313_at				263092_at										255284_at
		264001_at		251543_at	262309_at						245088_at			266418_at	265948_at				254754_at										256454_at
		260900_s_at		255448_at	246596_at						247199_at			259089_at	265188_at				247358_at										253915_at
		249709_at		253887_at	248535_at						256891_at			245075_at	255734_at				245885_at
		264788_at		263776_s_at	253627_at									252123_at	265387_at				261581_at
				260461_at	261221_at									247827_at	254631_at				259831_at
				263809_at	265588_at									257701_at	256891_at				248676_at
				253987_at	248551_at									261137_at	253017_at				259507_at
				257129_at	261438_at										251065_at				247041_at
				258497_at	258901_at										259004_at
				254146_at	247199_at										261247_at
				266319_s_at	264741_at										253191_at
				245884_at	255129_at										265444_s_at
				264489_at	253099_s_at										259386_at
				249337_at											248535_at
				264091_at											257026_at
				262232_at											265248_at
				245586_at											264931_at
				245819_at											246125_at
				251160_at											247304_at
															260408_at
