# Supplementary material for: Repression of Flowering by the miR172 Target SMZ
Source: PLoS Biol. 2009 Jul 7;7(7):e1000148. doi: 10.1371/journal.pbio.1000148 (PMC2701598; doi:10.1371/journal.pbio.1000148)
Supplement: Dataset S2 — Genes regulated by SMZ in leaves. Excel spreadsheet containing lists of ATH1 probe set identifiers differentially expressed (RankProducts; pfp>0.05) between flc-3 and smz-D flc-3 in leaves. (0.05 MB XLS) [file pbio.1000148.s002.xls]

## Sheet: specifically induced in flc
				flc_day0_vs_day1	flc_day0_vs_day4
264638_at	AT1G65480	FT	flowering locus T protein (FT)	pfp < 0.01	pfp < 0.01
245275_at	AT4G15210	BMY1	beta-amylase (BMY1) / 1,4-alpha-D-glucan maltohydrolase	pfp < 0.01	pfp < 0.01
246293_at	AT3G56710		sigA-binding protein	0.05 < pfp < 0.01	0.05 < pfp < 0.01
249719_at	AT5G35735		auxin-responsive family protein	0.05 < pfp < 0.01	0.05 < pfp < 0.01
251727_at	AT3G56290		expressed protein	0.05 < pfp < 0.01	0.05 < pfp < 0.01
252073_at	AT3G51750		expressed protein	0.05 < pfp < 0.01	0.05 < pfp < 0.01
253401_at	AT4G32870		expressed protein	0.05 < pfp < 0.01	0.05 < pfp < 0.01
256999_at	AT3G14200		DNAJ heat shock N-terminal domain-containing protein	0.05 < pfp < 0.01	0.05 < pfp < 0.01
258452_at	AT3G22370	AOX1A	alternative oxidase 1a, mitochondrial (AOX1A)	0.05 < pfp < 0.01	0.05 < pfp < 0.01
261150_at	AT1G19640	JMT	S-adenosyl-L-methionine:jasmonic acid carboxyl methyltransferase (JMT)	0.05 < pfp < 0.01	0.05 < pfp < 0.01
261410_at	AT1G07610	MT-1C	metallothionein-like protein 1C (MT-1C)	0.05 < pfp < 0.01	0.05 < pfp < 0.01
262232_at	AT1G68600		expressed protein	0.05 < pfp < 0.01	0.05 < pfp < 0.01
263252_at	AT2G31380		zinc finger (B-box type) family protein / salt tolerance-like protein (STH)	0.05 < pfp < 0.01	0.05 < pfp < 0.01
265058_s_at	AT1G52030 /// AT1G52040		myrosinase-binding protein, putative (F-ATMBP)	0.05 < pfp < 0.01	0.05 < pfp < 0.01
265339_at	AT2G18230	PPA	inorganic pyrophosphatase (soluble) (PPA) / pyrophosphate phospho-hydrolase / PPase	0.05 < pfp < 0.01	0.05 < pfp < 0.01

## Sheet: constitutively expressed in smz
				flc_day0_vs_smz_day0	flc_day1_vs_smz_day1	flc_day4_vs_smz_day4
260037_at	AT1G68840	TEM2	DNA-binding protein RAV2 (RAV2) / AP2 domain-containing protein RAP2.8	pfp < 0.01	pfp < 0.01	pfp < 0.01
251811_at	AT3G54990	SMZ	AP2 domain-containing transcription factor, putative	pfp < 0.01	pfp < 0.01	pfp < 0.01
250657_at	AT5G07000		sulfotransferase family protein	pfp < 0.01	pfp < 0.01	pfp < 0.01
259609_at	AT1G52410		caldesmon-related	0.05 < pfp < 0.01	0.05 < pfp < 0.01	0.05 < pfp < 0.01

## Sheet: constitutively repressed in smz
				flc_day0_vs_smz_day0	flc_day1_vs_smz_day1	flc_day4_vs_smz_day4
265837_at	AT2G14560		expressed protein	pfp < 0.01	pfp < 0.01	pfp < 0.01
260146_at	AT1G52770		phototropic-responsive NPH3 family protein	pfp < 0.01	pfp < 0.01	pfp < 0.01
251586_at	AT3G58070		zinc finger (C2H2 type) family protein	pfp < 0.01	pfp < 0.01	pfp < 0.01
259681_at	AT1G77760	NIA1	nitrate reductase 1 (NR1)	pfp < 0.01	pfp < 0.01	0.05 < pfp < 0.01
264146_at	AT1G02205		CER1 protein	pfp < 0.01	0.05 < pfp < 0.01	pfp < 0.01
259561_at	AT1G21250	WAK1	wall-associated kinase 1 (WAK1)	pfp < 0.01	0.05 < pfp < 0.01	0.05 < pfp < 0.01
