# Supplementary material for: Repression of Flowering by the miR172 Target SMZ
Source: PLoS Biol. 2009 Jul 7;7(7):e1000148. doi: 10.1371/journal.pbio.1000148 (PMC2701598; doi:10.1371/journal.pbio.1000148)
Supplement: Dataset S3 — Genes regulated by SMZ at the shoot apex. Excel spreadsheet containing lists of ATH1 probe set identifiers differentially expressed (RankProducts; pfp>0.05) between flc-3 and smz-D flc-3 in apices. (0.04 MB XLS) [file pbio.1000148.s003.xls]

## Sheet: specifically induced in flc
early responsive genes
				flc_day0_vs_flc_day3	flc_day0_vs_flc_day5	flc_day0_vs_flc_day7
247553_at	AT5G60910	FUL	agamous-like MADS box protein AGL8 / FRUITFULL (AGL8)	pfp < 0.01	pfp < 0.01	pfp < 0.01
267460_at	AT2G33810	SPL3	squamosa promoter-binding protein-like 3 (SPL3)	pfp < 0.01	pfp < 0.01	pfp < 0.01
250869_at	AT5G03840	TFL1	terminal flower 1 protein (TFL1)	pfp < 0.01	pfp < 0.01	0.05 < pfp < 0.01
261375_at	AT1G53160	spl4	squamosa promoter-binding protein-like 4 (SPL4)	0.05 < pfp < 0.01	pfp < 0.01	pfp < 0.01
260355_at	AT1G69180	CRABS CLAW	transcription factor CRC (CRABS CLAW)	0.05 < pfp < 0.01	pfp < 0.01	pfp < 0.01
249005_at	AT5G44630		terpene synthase/cyclase family protein	0.05 < pfp < 0.01	pfp < 0.01	pfp < 0.01
264363_at	AT1G03170		expressed protein	0.05 < pfp < 0.01	pfp < 0.01	pfp < 0.01
267509_at	AT2G45660	SOC1	MADS-box protein (AGL20)	0.05 < pfp < 0.01	pfp < 0.01	0.05 < pfp < 0.01
260546_at	AT2G43520		trypsin inhibitor, putative	0.05 < pfp < 0.01	0.05 < pfp < 0.01	0.05 < pfp < 0.01
256418_at	AT3G06160		transcriptional factor B3 family protein	0.05 < pfp < 0.01	0.05 < pfp < 0.01	0.05 < pfp < 0.01
255448_at	AT4G02810		expressed protein	0.05 < pfp < 0.01	0.05 < pfp < 0.01	0.05 < pfp < 0.01
251543_at	AT3G58770		expressed protein	0.05 < pfp < 0.01	0.05 < pfp < 0.01	0.05 < pfp < 0.01
intermediate responsive genes
				flc_day0_vs_flc_day3	flc_day0_vs_flc_day5	flc_day0_vs_flc_day7
259372_at	AT1G69120	AP1	floral homeotic protein APETALA1 (AP1) / agamous-like MADS box protein (AGL7)	pfp > 0.05	pfp < 0.01	pfp < 0.01
251898_at	AT3G54340	AP3	floral homeotic protein APETALA3 (AP3)	pfp > 0.05	0.05 < pfp < 0.01	pfp < 0.01
257051_at	AT3G15270	spl5	squamosa promoter-binding protein-like 5 (SPL5)	pfp > 0.05	0.05 < pfp < 0.01	pfp < 0.01
264907_at	AT2G17280		phosphoglycerate/bisphosphoglycerate mutase family protein	pfp > 0.05	0.05 < pfp < 0.01	pfp < 0.01
245928_s_at	AT5G24770 /// AT5G24780	VSP2	vegetative storage protein 2 (VSP2)	pfp > 0.05	0.05 < pfp < 0.01	pfp < 0.01
247490_at	AT5G61850	LFY	floral meristem identity control protein LEAFY (LFY)	pfp > 0.05	0.05 < pfp < 0.01	0.05 < pfp < 0.01
264041_at	AT2G03710	SEP4	MADS-box protein (AGL3)	pfp > 0.05	0.05 < pfp < 0.01	0.05 < pfp < 0.01
253488_at	AT4G31610	REM1	transcriptional factor B3 family protein / reproductive meristem protein 1 (REM1)	pfp > 0.05	0.05 < pfp < 0.01	0.05 < pfp < 0.01
267425_at	AT2G34810		FAD-binding domain-containing protein	pfp > 0.05	0.05 < pfp < 0.01	0.05 < pfp < 0.01
265058_s_at	AT1G52030 /// AT1G52040		myrosinase-binding protein, putative (F-ATMBP)	pfp > 0.05	0.05 < pfp < 0.01	0.05 < pfp < 0.01
261581_at	AT1G01140		CBL-interacting protein kinase 9 (CIPK9)	pfp > 0.05	0.05 < pfp < 0.01	0.05 < pfp < 0.01
260541_at	AT2G43530		trypsin inhibitor, putative	pfp > 0.05	0.05 < pfp < 0.01	0.05 < pfp < 0.01
257216_at	AT3G14990		4-methyl-5(b-hydroxyethyl)-thiazole monophosphate biosynthesis protein, putative	pfp > 0.05	0.05 < pfp < 0.01	0.05 < pfp < 0.01
256818_at	AT3G21420		oxidoreductase, 2OG-Fe(II) oxygenase family protein	pfp > 0.05	0.05 < pfp < 0.01	0.05 < pfp < 0.01
256497_at	AT1G31580		expressed protein	pfp > 0.05	0.05 < pfp < 0.01	0.05 < pfp < 0.01
255644_at	AT4G00870		basic helix-loop-helix (bHLH) family protein	pfp > 0.05	0.05 < pfp < 0.01	0.05 < pfp < 0.01
253987_at	AT4G26270		phosphofructokinase family protein	pfp > 0.05	0.05 < pfp < 0.01	0.05 < pfp < 0.01
252197_at	AT3G50230		leucine-rich repeat transmembrane protein kinase, putative	pfp > 0.05	0.05 < pfp < 0.01	0.05 < pfp < 0.01
250483_at	AT5G10300		hydrolase, alpha/beta fold family protein	pfp > 0.05	0.05 < pfp < 0.01	0.05 < pfp < 0.01
249709_at	AT5G35670		calmodulin-binding family protein	pfp > 0.05	0.05 < pfp < 0.01	0.05 < pfp < 0.01
249614_at	AT5G37300		expressed protein	pfp > 0.05	0.05 < pfp < 0.01	0.05 < pfp < 0.01
247723_at	AT5G59220		protein phosphatase 2C, putative / PP2C, putative	pfp > 0.05	0.05 < pfp < 0.01	0.05 < pfp < 0.01
247162_at	AT5G65730		xyloglucan:xyloglucosyl transferase, putative / xyloglucan endotransglycosylase, putative / endo-xyloglucan transferase, putative	pfp > 0.05	0.05 < pfp < 0.01	0.05 < pfp < 0.01
257129_at	AT3G20100		cytochrome P450 family protein	pfp > 0.05	0.05 < pfp < 0.01	0.05 < pfp < 0.01
255216_s_at	AT4G07670 /// AT5G19740		protease-associated (PA) domain-containing protein	pfp > 0.05	0.05 < pfp < 0.01	0.05 < pfp < 0.01
246967_at	AT5G24860		expressed protein	pfp > 0.05	0.05 < pfp < 0.01	0.05 < pfp < 0.01
245253_at	AT4G15440		hydroperoxide lyase (HPL1)	pfp > 0.05	0.05 < pfp < 0.01	0.05 < pfp < 0.01
late responsive genes
				flc_day0_vs_flc_day3	flc_day0_vs_flc_day5	flc_day0_vs_flc_day7
246072_at	AT5G20240	PI	floral homeotic protein PISTILLATA (PI)	pfp > 0.05	pfp > 0.05	pfp < 0.01
246531_at	AT5G15800	SEP1	developmental protein SEPALLATA1 / floral homeotic protein (AGL2) (SEP1)	pfp > 0.05	pfp > 0.05	pfp < 0.01
259124_at	AT3G02310	SEP2	developmental protein SEPALLATA2 / floral homeotic protein (AGL4) (SEP2)	pfp > 0.05	pfp > 0.05	pfp < 0.01
245275_at	AT4G15210	BMY1	beta-amylase (BMY1) / 1,4-alpha-D-glucan maltohydrolase	pfp > 0.05	pfp > 0.05	pfp < 0.01
249939_at	AT5G22430		expressed protein	pfp > 0.05	pfp > 0.05	pfp < 0.01
265441_at	AT2G20870		cell wall protein precursor, putative	pfp > 0.05	pfp > 0.05	pfp < 0.01
254234_at	AT4G23680		major latex protein-related / MLP-related	pfp > 0.05	pfp > 0.05	pfp < 0.01
254595_at	AT4G18960	AG	floral homeotic protein AGAMOUS (AG)	pfp > 0.05	pfp > 0.05	0.05 < pfp < 0.01
264872_at	AT1G24260	SEP3	MADS-box protein (AGL9)	pfp > 0.05	pfp > 0.05	0.05 < pfp < 0.01
264489_at	AT1G27370	spl10	squamosa promoter-binding protein-like 10 (SPL10)	pfp > 0.05	pfp > 0.05	0.05 < pfp < 0.01
252618_at	AT3G45140	LOX2	lipoxygenase (LOX2)	pfp > 0.05	pfp > 0.05	0.05 < pfp < 0.01
266319_s_at	AT2G46720 /// AT3G10280	KCS1	fatty acid elongase 3-ketoacyl-CoA synthase, putative	pfp > 0.05	pfp > 0.05	0.05 < pfp < 0.01
267389_at	AT2G44460		glycosyl hydrolase family 1 protein	pfp > 0.05	pfp > 0.05	0.05 < pfp < 0.01
267264_at	AT2G22970		serine carboxypeptidase S10 family protein	pfp > 0.05	pfp > 0.05	0.05 < pfp < 0.01
264777_at	AT1G08630		L-allo-threonine aldolase-related	pfp > 0.05	pfp > 0.05	0.05 < pfp < 0.01
264606_at	AT1G04660		glycine-rich protein	pfp > 0.05	pfp > 0.05	0.05 < pfp < 0.01
264151_at	AT1G02070		expressed protein	pfp > 0.05	pfp > 0.05	0.05 < pfp < 0.01
260592_at	AT1G55850		cellulose synthase family protein	pfp > 0.05	pfp > 0.05	0.05 < pfp < 0.01
259549_at	AT1G35290		thioesterase family protein	pfp > 0.05	pfp > 0.05	0.05 < pfp < 0.01
258338_at	AT3G16150		L-asparaginase, putative / L-asparagine amidohydrolase, putative	pfp > 0.05	pfp > 0.05	0.05 < pfp < 0.01
257930_at	AT3G17010		transcriptional factor B3 family protein	pfp > 0.05	pfp > 0.05	0.05 < pfp < 0.01
255310_at	AT4G04955		amidohydrolase family protein	pfp > 0.05	pfp > 0.05	0.05 < pfp < 0.01
254915_s_at	AT4G11310 /// AT4G11320		cysteine proteinase, putative	pfp > 0.05	pfp > 0.05	0.05 < pfp < 0.01
254391_at	AT4G21590		bifunctional nuclease, putative	pfp > 0.05	pfp > 0.05	0.05 < pfp < 0.01
254146_at	AT4G24260		endo-1,4-beta-glucanase, putative / cellulase, putative	pfp > 0.05	pfp > 0.05	0.05 < pfp < 0.01
253887_at	AT4G27730		oligopeptide transporter OPT family protein	pfp > 0.05	pfp > 0.05	0.05 < pfp < 0.01
252200_at	AT3G50280		transferase family protein	pfp > 0.05	pfp > 0.05	0.05 < pfp < 0.01
251979_at	AT3G53130 /// AT3G53140		cytochrome P450 family protein	pfp > 0.05	pfp > 0.05	0.05 < pfp < 0.01
251986_at	AT3G53310		transcriptional factor B3 family protein	pfp > 0.05	pfp > 0.05	0.05 < pfp < 0.01
251160_at	AT3G63240		endonuclease/exonuclease/phosphatase family protein	pfp > 0.05	pfp > 0.05	0.05 < pfp < 0.01
248496_at	AT5G50790		nodulin MtN3 family protein	pfp > 0.05	pfp > 0.05	0.05 < pfp < 0.01
245819_at	AT1G26310		MADS-box protein, putative	pfp > 0.05	pfp > 0.05	0.05 < pfp < 0.01
245842_at	AT1G58430		GDSL-motif lipase/hydrolase family protein	pfp > 0.05	pfp > 0.05	0.05 < pfp < 0.01
245560_at	AT4G15480		UDP-glucoronosyl/UDP-glucosyl transferase family protein	pfp > 0.05	pfp > 0.05	0.05 < pfp < 0.01
266353_at	AT2G01520		major latex protein-related / MLP-related	pfp > 0.05	pfp > 0.05	0.05 < pfp < 0.01
264180_at	AT1G02190		CER1 protein, putative	pfp > 0.05	pfp > 0.05	0.05 < pfp < 0.01
264091_at	AT1G79110		expressed protein	pfp > 0.05	pfp > 0.05	0.05 < pfp < 0.01
263809_at	AT2G04570		GDSL-motif lipase/hydrolase family protein	pfp > 0.05	pfp > 0.05	0.05 < pfp < 0.01
263776_s_at	AT2G46430 /// AT2G46440		cyclic nucleotide-regulated ion channel / cyclic nucleotide-gated channel (CNGC3)	pfp > 0.05	pfp > 0.05	0.05 < pfp < 0.01
263690_at	AT1G26960		homeobox-leucine zipper protein, putative / HD-ZIP transcription factor, putative	pfp > 0.05	pfp > 0.05	0.05 < pfp < 0.01
262232_at	AT1G68600		expressed protein	pfp > 0.05	pfp > 0.05	0.05 < pfp < 0.01
260410_at	AT1G69870		proton-dependent oligopeptide transport (POT) family protein	pfp > 0.05	pfp > 0.05	0.05 < pfp < 0.01
254203_at	AT4G24150		expressed protein	pfp > 0.05	pfp > 0.05	0.05 < pfp < 0.01
253483_at	AT4G31910		transferase family protein	pfp > 0.05	pfp > 0.05	0.05 < pfp < 0.01
253309_at	AT4G33790		acyl CoA reductase, putative	pfp > 0.05	pfp > 0.05	0.05 < pfp < 0.01
252896_at	AT4G39480		cytochrome P450 family protein	pfp > 0.05	pfp > 0.05	0.05 < pfp < 0.01
251028_at	AT5G02230		haloacid dehalogenase-like hydrolase family protein	pfp > 0.05	pfp > 0.05	0.05 < pfp < 0.01
245571_at	AT4G14695		expressed protein	pfp > 0.05	pfp > 0.05	0.05 < pfp < 0.01
245586_at	AT4G14980		DC1 domain-containing protein	pfp > 0.05	pfp > 0.05	0.05 < pfp < 0.01
257517_at	AT3G16330		expressed protein	pfp > 0.05	pfp > 0.05	0.05 < pfp < 0.01

## Sheet: constitutively expressed in smz
				flc_day0_vs_smz_day0	flc_day1_vs_smz_day1	flc_day4_vs_smz_day4	flc_day0_vs_smz_day0
251811_at	AT3G54990	SMZ	AP2 domain-containing transcription factor, putative	pfp < 0.01	pfp < 0.01	pfp < 0.01	pfp < 0.01
260037_at	AT1G68840	TEM2	DNA-binding protein RAV2 (RAV2) / AP2 domain-containing protein RAP2.8	pfp < 0.01	pfp < 0.01	pfp < 0.01	pfp < 0.01
250657_at	AT5G07000		sulfotransferase family protein	pfp < 0.01	pfp < 0.01	pfp < 0.01	pfp < 0.01
266965_at	AT2G39510		nodulin MtN21 family protein	pfp < 0.01	pfp < 0.01	pfp < 0.01	pfp < 0.01

## Sheet: constitutively repressed in smz
				flc_day0_vs_smz_day0	flc_day1_vs_smz_day1	flc_day4_vs_smz_day4	flc_day0_vs_smz_day0
260012_at	AT1G67865		expressed protein	pfp < 0.01	pfp < 0.01	pfp < 0.01	pfp < 0.01
245884_at	AT5G09300		2-oxoisovalerate dehydrogenase, putative / 3-methyl-2-oxobutanoate dehydrogenase, putative / branched-chain alpha-keto acid dehydrogenase E1 alpha subunit, putative	pfp < 0.01	pfp < 0.01	pfp < 0.01	0.05 < pfp < 0.01
247719_at	AT5G59305		expressed protein	pfp < 0.01	pfp < 0.01	0.05 < pfp < 0.01	0.05 < pfp < 0.01
245253_at	AT4G15440		hydroperoxide lyase (HPL1)	0.05 < pfp < 0.01	pfp < 0.01	0.05 < pfp < 0.01	0.05 < pfp < 0.01
