# Supplementary material for: Repression of Flowering by the miR172 Target SMZ
Source: PLoS Biol. 2009 Jul 7;7(7):e1000148. doi: 10.1371/journal.pbio.1000148 (PMC2701598; doi:10.1371/journal.pbio.1000148)
Supplement: Dataset S4 — RankProducts results. Compressed folder containing results from all RankProducts pairwise comparisons (pfp<0.05; 100 permutations) within a genotype (flc-3; smz-D flc-3) or between genotypes at a given time point for leaves and meristems. (0.32 MB ZIP) [file pbio.1000148.s004.zip]

Archive with 61 entries (54 files):
- RankProducts_results/
- RankProducts_results/.DS_Store
- __MACOSX/
- __MACOSX/RankProducts_results/
- __MACOSX/RankProducts_results/._.DS_Store
- RankProducts_results/SMZ_apices_RankProducts/
- RankProducts_results/SMZ_apices_RankProducts/.DS_Store
- __MACOSX/RankProducts_results/SMZ_apices_RankProducts/
- __MACOSX/RankProducts_results/SMZ_apices_RankProducts/._.DS_Store
- RankProducts_results/SMZ_apices_RankProducts/flc-3_day0_vs_flc-3_day3.xls
- __MACOSX/RankProducts_results/SMZ_apices_RankProducts/._flc-3_day0_vs_flc-3_day3.xls
- RankProducts_results/SMZ_apices_RankProducts/flc-3_day0_vs_flc-3_day5.xls
- __MACOSX/RankProducts_results/SMZ_apices_RankProducts/._flc-3_day0_vs_flc-3_day5.xls
- RankProducts_results/SMZ_apices_RankProducts/flc-3_day0_vs_flc-3_day7.xls
- __MACOSX/RankProducts_results/SMZ_apices_RankProducts/._flc-3_day0_vs_flc-3_day7.xls
- RankProducts_results/SMZ_apices_RankProducts/flc-3_day0_vs_smz-D+flc-3_day0.xls
- __MACOSX/RankProducts_results/SMZ_apices_RankProducts/._flc-3_day0_vs_smz-D+flc-3_day0.xls
- RankProducts_results/SMZ_apices_RankProducts/flc-3_day3_vs_flc-3_day5.xls
- __MACOSX/RankProducts_results/SMZ_apices_RankProducts/._flc-3_day3_vs_flc-3_day5.xls
- RankProducts_results/SMZ_apices_RankProducts/flc-3_day3_vs_flc-3_day7.xls
- __MACOSX/RankProducts_results/SMZ_apices_RankProducts/._flc-3_day3_vs_flc-3_day7.xls
- RankProducts_results/SMZ_apices_RankProducts/flc-3_day3_vs_smz-D+flc-3_day3.xls
- __MACOSX/RankProducts_results/SMZ_apices_RankProducts/._flc-3_day3_vs_smz-D+flc-3_day3.xls
- RankProducts_results/SMZ_apices_RankProducts/flc-3_day5_vs_flc-3_day7.xls
- __MACOSX/RankProducts_results/SMZ_apices_RankProducts/._flc-3_day5_vs_flc-3_day7.xls
- RankProducts_results/SMZ_apices_RankProducts/flc-3_day5_vs_smz-D+flc-3_day5.xls
- __MACOSX/RankProducts_results/SMZ_apices_RankProducts/._flc-3_day5_vs_smz-D+flc-3_day5.xls
- RankProducts_results/SMZ_apices_RankProducts/flc-3_day7_vs_smz-D+flc-3_day7.xls
- __MACOSX/RankProducts_results/SMZ_apices_RankProducts/._flc-3_day7_vs_smz-D+flc-3_day7.xls
- RankProducts_results/SMZ_apices_RankProducts/smz-D+flc-3_day0_vs_378.xls
- __MACOSX/RankProducts_results/SMZ_apices_RankProducts/._smz-D+flc-3_day0_vs_378.xls
- RankProducts_results/SMZ_apices_RankProducts/smz-D+flc-3_day0_vs_379.xls
- __MACOSX/RankProducts_results/SMZ_apices_RankProducts/._smz-D+flc-3_day0_vs_379.xls
- RankProducts_results/SMZ_apices_RankProducts/smz-D+flc-3_day0_vs_380.xls
- __MACOSX/RankProducts_results/SMZ_apices_RankProducts/._smz-D+flc-3_day0_vs_380.xls
- RankProducts_results/SMZ_apices_RankProducts/smz-D+flc-3_day3_vs_379.xls
- __MACOSX/RankProducts_results/SMZ_apices_RankProducts/._smz-D+flc-3_day3_vs_379.xls
- RankProducts_results/SMZ_apices_RankProducts/smz-D+flc-3_day3_vs_380.xls
- __MACOSX/RankProducts_results/SMZ_apices_RankProducts/._smz-D+flc-3_day3_vs_380.xls
- RankProducts_results/SMZ_apices_RankProducts/smz-D+flc-3_day5_vs_380.xls
- __MACOSX/RankProducts_results/SMZ_apices_RankProducts/._smz-D+flc-3_day5_vs_380.xls
- RankProducts_results/SMZ_leaves_RankProducts/
- RankProducts_results/SMZ_leaves_RankProducts/flc-3_day0_vs_day1.xls
- __MACOSX/RankProducts_results/SMZ_leaves_RankProducts/
- __MACOSX/RankProducts_results/SMZ_leaves_RankProducts/._flc-3_day0_vs_day1.xls
- RankProducts_results/SMZ_leaves_RankProducts/flc-3_day0_vs_day4.xls
- __MACOSX/RankProducts_results/SMZ_leaves_RankProducts/._flc-3_day0_vs_day4.xls
- RankProducts_results/SMZ_leaves_RankProducts/flc-3_day0_vs_smz-D+flc-3_day0.xls
- __MACOSX/RankProducts_results/SMZ_leaves_RankProducts/._flc-3_day0_vs_smz-D+flc-3_day0.xls
- RankProducts_results/SMZ_leaves_RankProducts/flc-3_day1_vs_day4.xls
- __MACOSX/RankProducts_results/SMZ_leaves_RankProducts/._flc-3_day1_vs_day4.xls
- RankProducts_results/SMZ_leaves_RankProducts/flc-3_day1_vs_smz-D+flc-3_day1.xls
- __MACOSX/RankProducts_results/SMZ_leaves_RankProducts/._flc-3_day1_vs_smz-D+flc-3_day1.xls
- RankProducts_results/SMZ_leaves_RankProducts/flc-3_day4_vs_smz-D+flc-3_day4.xls
- __MACOSX/RankProducts_results/SMZ_leaves_RankProducts/._flc-3_day4_vs_smz-D+flc-3_day4.xls
- RankProducts_results/SMZ_leaves_RankProducts/SMZ-D+flc-3_day0_vs_day1.xls
- __MACOSX/RankProducts_results/SMZ_leaves_RankProducts/._SMZ-D+flc-3_day0_vs_day1.xls
- RankProducts_results/SMZ_leaves_RankProducts/SMZ-D+flc-3_day0_vs_day4.xls
- __MACOSX/RankProducts_results/SMZ_leaves_RankProducts/._SMZ-D+flc-3_day0_vs_day4.xls
- RankProducts_results/SMZ_leaves_RankProducts/SMZ-D+flc-3_day1_vs_day4.xls
- __MACOSX/RankProducts_results/SMZ_leaves_RankProducts/._SMZ-D+flc-3_day1_vs_day4.xls
