# Supplementary material for: Repression of Flowering by the miR172 Target SMZ
Source: PLoS Biol. 2009 Jul 7;7(7):e1000148. doi: 10.1371/journal.pbio.1000148 (PMC2701598; doi:10.1371/journal.pbio.1000148)
Supplement: Dataset S4 — RankProducts results. Compressed folder containing results from all RankProducts pairwise comparisons (pfp<0.05; 100 permutations) within a genotype (flc-3; smz-D flc-3) or between genotypes at a given time point for leaves and meristems. (0.32 MB ZIP) [file pbio.1000148.s004.zip › RankProducts_results/SMZ_apices_RankProducts/flc-3_day0_vs_flc-3_day3.xls]

## Sheet: Sheet1
	gene.index	RP/Rsum	FC:(class1/class2)	pfp	P.value
266693_at	21793	1	0.0209	0	0
254001_at	9101	4.6953	0.0344	0.005	0
249337_at	4437	5.0297	0.0556	0.0033	0
259802_at	14902	5.1437	0.057	0.0025	0
247553_at	2653	7.5212	0.0764	0.002	0
253298_at	8398	7.654	0.0926	0.0017	0
253161_at	8261	8.6196	0.0719	0.0014	0
252882_at	7982	8.9907	0.075	0.0012	0
249012_at	4112	9.5252	0.0819	0.0011	0
245226_at	326	9.74	0.0972	0.001	0
254574_at	9674	10.6299	0.0843	0.0009	0
263161_at	18261	12.2212	0.0922	0.0025	0
250007_at	5107	14.1924	0.0976	0.0031	0
260869_at	15969	17.1446	0.1142	0.005	0
257315_at	12415	18.1524	0.1143	0.0053	0
251356_at	6456	19.2255	0.1142	0.005	0
265387_at	20487	20.8653	0.1248	0.0059	0
260461_at	15561	24.1272	0.1404	0.0078	0
250869_at	5969	24.2177	0.1425	0.0074	0
257636_at	12736	25.1424	0.1448	0.007	0
248062_at	3162	26.2425	0.1479	0.0081	0
250099_at	5199	26.6497	0.1437	0.0077	0
253874_at	8974	28.9768	0.1558	0.0096	0
267460_at	22560	29.2198	0.1613	0.0092	0
259856_at	14956	31.1787	0.164	0.0112	0
249005_at	4105	31.3952	0.1654	0.0112	0
246114_at	1214	31.5403	0.1655	0.0107	0
266989_at	22089	36.8034	0.1806	0.015	0
265948_at	21048	38.199	0.1813	0.0166	0
264363_at	19463	39.3543	0.1875	0.017	0
251642_at	6742	39.7771	0.1847	0.0168	0
254200_at	9300	41.3181	0.1888	0.0175	0
246034_at	1134	42.5789	0.2	0.0176	0
264788_at	19888	43.1277	0.204	0.0171	0
258497_at	13597	43.8712	0.1852	0.0177	0
267509_at	22609	45.5413	0.2034	0.0192	0
260355_at	15455	46.8234	0.2058	0.0195	0
253061_at	8161	48.7174	0.2119	0.0211	0
261564_at	16664	49.2307	0.2138	0.021	0
253258_at	8358	53.0442	0.2167	0.023	0
251543_at	6643	54.7334	0.2264	0.0239	0
245998_at	1098	54.7775	0.2239	0.0233	0
249415_at	4515	55.3394	0.2285	0.0233	0
264846_at	19946	56.3603	0.2291	0.0241	0
252746_at	7846	60.9768	0.2367	0.0282	0.0001
261375_at	16475	61.1951	0.2366	0.0276	0.0001
247524_at	2624	61.411	0.2414	0.0272	0.0001
248752_at	3852	62.5152	0.2438	0.0271	0.0001
264635_at	19735	62.7173	0.2427	0.0267	0.0001
264529_at	19629	63.4845	0.2433	0.0268	0.0001
256597_at	11697	63.8078	0.2456	0.0269	0.0001
259507_at	14607	63.9164	0.2461	0.0265	0.0001
261496_at	16596	64.4651	0.2468	0.0262	0.0001
246755_at	1855	68.4811	0.2517	0.0278	0.0001
247469_at	2569	69.248	0.2529	0.0278	0.0001
254232_at	9332	70.2483	0.2567	0.0282	0.0001
249606_at	4706	70.9124	0.2572	0.0282	0.0001
266799_at	21899	71.9354	0.257	0.0291	0.0001
252415_at	7515	72.2421	0.1487	0.0292	0.0001
249862_at	4962	73.9156	0.2587	0.0293	0.0001
266984_at	22084	74.9989	0.2617	0.0298	0.0001
245325_at	425	75.0588	0.2704	0.0294	0.0001
262580_at	17680	75.8897	0.218	0.0292	0.0001
266150_s_at	21250	76.7171	0.2714	0.0297	0.0001
252604_at	7704	77.046	0.2646	0.0298	0.0001
259502_at	14602	77.3059	0.2717	0.0297	0.0001
254321_at	9421	78.8714	0.2516	0.0307	0.0001
256418_at	11518	79.2272	0.2725	0.0306	0.0001
249384_at	4484	80.3994	0.2811	0.0309	0.0001
249923_at	5023	81.5848	0.2807	0.0314	0.0001
248684_at	3784	85.9989	0.2921	0.0345	0.0001
248855_at	3955	88.3406	0.2838	0.0362	0.0001
260408_at	15508	91.336	0.3006	0.0377	0.0001
258225_at	13325	92.1085	0.271	0.0381	0.0001
246525_at	1625	93.1975	0.299	0.0391	0.0001
255448_at	10548	96.7155	0.2893	0.0411	0.0001
256324_at	11424	97.8522	0.2967	0.0418	0.0001
252618_at	7718	100.259	0.3058	0.0436	0.0001
257615_at	12715	100.821	0.2982	0.0442	0.0002
249869_at	4969	103.606	0.3105	0.047	0.0002
267230_at	22330	103.782	0.3144	0.0465	0.0002
260546_at	15646	106.157	0.3254	0.0493	0.0002
260914_at	16014	106.625	0.3011	0.0492	0.0002

## Sheet: Sheet2
	gene.index	RP/Rsum	FC:(class1/class2)	pfp	P.value
256221_at	11321	1.4953	45.9806	0	0
250598_at	5698	4.1195	20.2127	0	0
258321_at	13421	4.9738	19.3304	0.0067	0
262717_s_at	17817	5.9161	14.9908	0.005	0
249741_at	4841	7.9686	15.1882	0.004	0
251524_at	6624	8.5628	15.4903	0.005	0
255437_at	10537	8.6289	13.6142	0.0043	0
258322_at	13422	8.7389	12.932	0.0038	0
256245_at	11345	9.4639	13.8218	0.0044	0
263497_at	18597	11.2468	11.1429	0.005	0
263046_at	18146	13.1811	8.4311	0.0073	0
262629_at	17729	15.1906	8.52	0.0067	0
263548_at	18648	19.3572	7.578	0.0092	0
253421_at	8521	21.3532	7.423	0.0093	0
265615_at	20715	22.7761	7.6841	0.012	0
266988_at	22088	26.9715	6.821	0.0144	0
254862_at	9962	28.5549	7.0553	0.0165	0
247463_at	2563	29.9259	6.471	0.0161	0
266395_at	21495	30.9053	6.7363	0.0153	0
255773_at	10873	31.6799	6.7207	0.0155	0
263495_at	18595	32.3213	6.2619	0.0152	0
250832_at	5932	32.5547	6.4913	0.0145	0
261913_at	17013	34.1672	6.4303	0.0143	0
255302_at	10402	34.4114	6.3143	0.0138	0
265121_at	20221	34.4344	6.5394	0.0132	0
252870_at	7970	34.4899	6.4074	0.0127	0
257628_at	12728	35.2274	6.2984	0.0126	0
255284_at	10384	36.3906	6.3327	0.0125	0
257021_at	12121	37.7667	6.2318	0.0124	0
253627_at	8727	38.6378	5.8096	0.0127	0
245319_at	419	41.5692	5.501	0.0145	0
251155_at	6255	41.7113	5.2755	0.0141	0
264211_at	19311	45.4684	5.7747	0.017	0
250633_at	5733	45.7654	5.1502	0.0171	0
259842_at	14942	47.503	5.1153	0.0191	0
249866_at	4966	49.7309	5.268	0.0203	0
257985_at	13085	51.8796	5.2645	0.0222	0
266720_s_at	21820	52.0353	4.7062	0.0216	0
262309_at	17409	52.4645	4.858	0.021	0
255331_at	10431	52.4847	4.8886	0.0205	0
249645_at	4745	53.5966	4.6391	0.0207	0
255403_at	10503	56.0087	4.6366	0.0224	0
263168_at	18268	58.4132	4.688	0.024	0
265480_at	20580	58.9791	4.5095	0.0239	0
258851_at	13951	61.8914	5.1436	0.028	0.0001
267461_at	22561	69.3443	7.2302	0.0352	0.0001
262911_s_at	18011	70.31	4.3423	0.0353	0.0001
259009_at	14109	70.6922	4.1429	0.035	0.0001
260385_at	15485	72.9723	4.5223	0.038	0.0001
252363_at	7463	75.239	4.5053	0.0406	0.0001
258735_at	13835	78.0233	4.236	0.0433	0.0001
255298_at	10398	78.3609	3.8771	0.0431	0.0001
257832_at	12932	80.5815	3.975	0.0451	0.0001
249174_at	4274	81.2704	4.5118	0.0454	0.0001
252468_at	7568	83.1714	4.1154	0.0462	0.0001
262646_at	17746	83.3134	3.9598	0.0455	0.0001
248337_at	3437	85.79	3.8555	0.0477	0.0001
245336_at	436	85.998	3.8671	0.0472	0.0001
259346_at	14446	86.4838	3.8288	0.0466	0.0001
262609_at	17709	88.8953	3.8227	0.0473	0.0001
254343_at	9443	89.2315	3.8603	0.0467	0.0001
257793_at	12893	90.0331	3.8023	0.0465	0.0001
247252_at	2352	90.3278	3.6692	0.0457	0.0001
249774_at	4874	95.1925	3.5667	0.0497	0.0001
