# Supplementary material for: Repression of Flowering by the miR172 Target SMZ
Source: PLoS Biol. 2009 Jul 7;7(7):e1000148. doi: 10.1371/journal.pbio.1000148 (PMC2701598; doi:10.1371/journal.pbio.1000148)
Supplement: Dataset S4 — RankProducts results. Compressed folder containing results from all RankProducts pairwise comparisons (pfp<0.05; 100 permutations) within a genotype (flc-3; smz-D flc-3) or between genotypes at a given time point for leaves and meristems. (0.32 MB ZIP) [file pbio.1000148.s004.zip › RankProducts_results/SMZ_apices_RankProducts/flc-3_day0_vs_flc-3_day5.xls]

## Sheet: Sheet1
	gene.index	RP/Rsum	FC:(class1/class2)	pfp	P.value
259802_at	14902	1.1892	0.02	0	0
247553_at	2653	2.9907	0.0245	0	0
267460_at	22560	3.3098	0.0251	0	0
266693_at	21793	3.5676	0.0289	0	0
261375_at	16475	4.1618	0.0277	0.001	0
249012_at	4112	4.559	0.0294	0.0017	0
263161_at	18261	7.7373	0.04	0.0014	0
249005_at	4105	8.0301	0.0414	0.0012	0
254574_at	9674	8.8868	0.0456	0.0011	0
254001_at	9101	10.7187	0.0499	0.001	0
259372_at	14472	11.9791	0.0559	0.0009	0
257636_at	12736	12.1566	0.0593	0.0008	0
256597_at	11697	12.8186	0.06	0.0015	0
260355_at	15455	14.2095	0.0725	0.0029	0
250869_at	5969	17.3871	0.0886	0.0033	0
245325_at	425	17.9468	0.0861	0.0031	0
260869_at	15969	19.2065	0.0948	0.0041	0
245226_at	326	19.4801	0.0952	0.0044	0
248062_at	3162	19.5358	0.0953	0.0042	0
253161_at	8261	23.9941	0.105	0.006	0
247469_at	2569	24.0156	0.1145	0.0062	0
253258_at	8358	26.4618	0.1118	0.0086	0
249337_at	4437	26.8104	0.1148	0.0087	0
254200_at	9300	27.3752	0.1137	0.0083	0
253298_at	8398	27.6583	0.1213	0.008	0
266989_at	22089	27.9354	0.123	0.0081	0
260461_at	15561	28.0494	0.1201	0.0078	0
248752_at	3852	29.859	0.1317	0.0093	0
267509_at	22609	30.2956	0.1224	0.0093	0
264363_at	19463	31.1264	0.1351	0.0093	0
250007_at	5107	32.4696	0.1419	0.0103	0
255448_at	10548	34.7189	0.1483	0.0116	0
252415_at	7515	35.1254	0.1247	0.0112	0
264907_at	20007	36.5088	0.1504	0.0115	0
257315_at	12415	37.125	0.1563	0.012	0
253874_at	8974	37.2818	0.1553	0.0119	0
250099_at	5199	37.503	0.1526	0.0119	0
259507_at	14607	38.2284	0.1539	0.0132	0
255957_at	11057	40.2078	0.1635	0.0144	0
245928_s_at	1028	40.5899	0.156	0.014	0
260546_at	15646	42.9709	0.1725	0.0163	0
251543_at	6643	43.4848	0.1743	0.0162	0
256418_at	11518	43.9601	0.1703	0.016	0
251898_at	6998	45.1766	0.1747	0.017	0
247723_at	2823	45.7338	0.1757	0.0171	0
266150_s_at	21250	47.4404	0.1838	0.0172	0
261496_at	16596	49.2969	0.1863	0.0174	0
245998_at	1098	49.8745	0.1795	0.0173	0
247490_at	2590	53.1294	0.2004	0.019	0
249614_at	4714	56.4628	0.1941	0.0198	0
258497_at	13597	56.7428	0.192	0.0194	0
250455_at	5555	58.3866	0.2145	0.02	0
257129_at	12229	59.5445	0.2131	0.0211	0
256497_at	11597	63.131	0.2207	0.0228	0.0001
257051_at	12151	63.4581	0.2231	0.0227	0.0001
260541_at	15641	63.7957	0.2198	0.0223	0.0001
261564_at	16664	64.571	0.2217	0.0219	0.0001
251356_at	6456	64.9015	0.2256	0.0221	0.0001
252882_at	7982	66.3626	0.2235	0.0232	0.0001
245329_at	429	66.7373	0.2304	0.0232	0.0001
246967_at	2067	67.574	0.231	0.0231	0.0001
251642_at	6742	68.8331	0.2342	0.0244	0.0001
259502_at	14602	68.8508	0.2381	0.024	0.0001
253488_at	8588	69.9801	0.2384	0.0245	0.0001
246114_at	1214	70.6253	0.2403	0.0246	0.0001
263539_at	18639	71.5759	0.2382	0.0255	0.0001
247162_at	2262	72.7553	0.2408	0.0255	0.0001
265058_s_at	20158	73.4773	0.2455	0.0254	0.0001
259856_at	14956	74.2218	0.2423	0.0257	0.0001
264041_at	19141	74.9109	0.2388	0.0254	0.0001
249384_at	4484	78.3861	0.2551	0.029	0.0001
245253_at	353	80.0306	0.2568	0.0307	0.0001
256818_at	11918	80.181	0.254	0.0304	0.0001
265611_at	20711	83.8665	0.2619	0.033	0.0001
265387_at	20487	84.409	0.2624	0.0332	0.0001
247524_at	2624	84.6776	0.268	0.0332	0.0001
257216_at	12316	85.6486	0.2668	0.0339	0.0001
249606_at	4706	88.3736	0.2639	0.0351	0.0001
267425_at	22525	91.1068	0.2746	0.0384	0.0001
247719_at	2819	91.8431	0.2722	0.0389	0.0001
261581_at	16681	91.9433	0.2792	0.0384	0.0001
257153_at	12253	92.4012	0.2785	0.0383	0.0001
265672_at	20772	92.9381	0.276	0.0382	0.0001
265948_at	21048	93.045	0.2772	0.0379	0.0001
253987_at	9087	96.0936	0.2722	0.0396	0.0001
245884_at	984	97.3742	0.2851	0.0402	0.0002
267075_at	22175	98.1948	0.2896	0.0408	0.0002
264016_at	19116	98.3238	0.2832	0.0403	0.0002
252604_at	7704	102.163	0.2872	0.0431	0.0002
250483_at	5583	102.496	0.292	0.0427	0.0002
255216_s_at	10316	102.538	0.2883	0.0422	0.0002
255644_at	10744	103.475	0.2964	0.0423	0.0002
246494_at	1594	103.922	0.2914	0.0422	0.0002
266984_at	22084	104.541	0.2988	0.0423	0.0002
252197_at	7297	104.98	0.2968	0.0421	0.0002
267230_at	22330	105.478	0.2909	0.0419	0.0002
257034_at	12134	105.921	0.2952	0.0421	0.0002
245341_at	441	106.616	0.2917	0.0422	0.0002
259403_at	14503	107.523	0.3008	0.0427	0.0002
246034_at	1134	107.992	0.3057	0.0426	0.0002
261567_at	16667	108.21	0.303	0.0425	0.0002
249869_at	4969	108.323	0.3007	0.0423	0.0002
265053_at	20153	110.114	0.3056	0.0437	0.0002
246525_at	1625	112.066	0.303	0.0453	0.0002
264529_at	19629	115.186	0.3159	0.047	0.0002
249923_at	5023	118.616	0.3176	0.0497	0.0002
263852_at	18952	119.222	0.3195	0.0494	0.0002
264001_at	19101	119.83	0.3199	0.0496	0.0002
260900_s_at	16000	119.85	0.3228	0.0492	0.0002
249709_at	4809	120.447	0.3185	0.0492	0.0002
264788_at	19888	121.566	0.3152	0.0492	0.0002

## Sheet: Sheet2
	gene.index	RP/Rsum	FC:(class1/class2)	pfp	P.value
265615_at	20715	1.5651	48.2186	0	0
256221_at	11321	2.2134	45.1248	0	0
251524_at	6624	3.6628	35.1244	0.0067	0
258322_at	13422	4.559	27.5379	0.005	0
259009_at	14109	6.192	24.71	0.004	0
250598_at	5698	6.6706	27.7419	0.0033	0
262717_s_at	17817	8.8592	20.8338	0.0057	0
257021_at	12121	8.9443	22.6848	0.005	0
266395_at	21495	11.5881	16.9744	0.0067	0
249866_at	4966	12.6553	16.1908	0.009	0
258321_at	13421	13.7399	14.2636	0.0091	0
263497_at	18597	13.9427	15.5602	0.0083	0
255437_at	10537	14.512	14.6811	0.0077	0
254862_at	9962	16.0149	14.836	0.0071	0
249741_at	4841	17.7058	12.3442	0.008	0
266988_at	22088	18.1884	12.672	0.0081	0
255302_at	10402	19.5947	11.3727	0.0082	0
262629_at	17729	20.2977	10.8822	0.0083	0
261913_at	17013	20.5113	12.2468	0.0079	0
265121_at	20221	25.3891	11.5167	0.011	0
262309_at	17409	26.3968	9.5125	0.0105	0
247713_at	2813	26.4978	9.7367	0.01	0
258851_at	13951	27.9177	11.21	0.0117	0
262646_at	17746	29.6437	9.0118	0.0117	0
263046_at	18146	29.6623	8.8083	0.0112	0
259346_at	14446	29.8489	9.1601	0.0108	0
252827_at	7927	30.071	9.2835	0.0104	0
245736_at	836	30.8415	9.6925	0.0104	0
252870_at	7970	32.2012	8.9864	0.0103	0
255773_at	10873	33.0519	9.9951	0.01	0
254098_at	9198	35.1161	7.8444	0.0106	0
263320_at	18420	35.1709	7.8663	0.0103	0
253627_at	8727	37.7877	7.9227	0.0118	0
257628_at	12728	37.7919	7.5561	0.0115	0
255284_at	10384	38.7763	7.4964	0.0111	0
253215_at	8315	39.3696	7.6978	0.0117	0
247326_at	2426	42.6708	7.1757	0.0127	0
253421_at	8521	43.9846	7.185	0.0126	0
259878_at	14978	44.4522	7.1597	0.0126	0
259765_at	14865	47.339	6.9445	0.0142	0
263495_at	18595	47.8728	6.7795	0.0144	0
257793_at	12893	49.0999	6.768	0.0152	0
252501_at	7601	49.219	6.4269	0.0149	0
251155_at	6255	51.3973	6.5418	0.0164	0
250633_at	5733	52.6371	6.399	0.0176	0
252607_at	7707	54.4765	6.2221	0.0183	0
263548_at	18648	56.0854	6.2835	0.0196	0
260101_at	15201	57.3367	5.931	0.0202	0
267645_at	22745	58.0977	6.6158	0.0202	0
260385_at	15485	58.2495	6.1947	0.0198	0
259384_at	14484	59.0539	5.8243	0.0196	0
251372_at	6472	59.8596	5.8269	0.0206	0
248337_at	3437	62.9859	5.8065	0.023	0.0001
250832_at	5932	66.2603	5.9993	0.0263	0.0001
259842_at	14942	70.4201	5.4637	0.0276	0.0001
265342_at	20442	70.5814	5.3853	0.0273	0.0001
263168_at	18268	70.7928	5.1296	0.0272	0.0001
260007_at	15107	71.4019	5.4739	0.0269	0.0001
258735_at	13835	72.1994	5.5752	0.0275	0.0001
254687_at	9787	72.2197	5.6027	0.027	0.0001
252363_at	7463	72.6507	5.3878	0.0274	0.0001
266720_s_at	21820	73.5237	5.2116	0.0279	0.0001
252011_at	7111	73.7221	5.5939	0.0278	0.0001
262503_at	17603	74.4862	5.376	0.0283	0.0001
261684_at	16784	75.2869	5.1092	0.0288	0.0001
262609_at	17709	76.1682	5.1973	0.0288	0.0001
255626_at	10726	78.4261	5.3253	0.03	0.0001
259751_at	14851	78.8298	5.0545	0.0303	0.0001
258223_at	13323	80.9946	4.8048	0.031	0.0001
267497_at	22597	81.7067	5.0369	0.0316	0.0001
247812_at	2912	83.0638	5.0686	0.0327	0.0001
256924_at	12024	83.5511	4.7789	0.0325	0.0001
266326_at	21426	84.2004	5.2613	0.0322	0.0001
247463_at	2563	84.852	4.717	0.0323	0.0001
266293_at	21393	86.1409	4.7582	0.0337	0.0001
259632_at	14732	88.2087	4.7988	0.0353	0.0001
266277_at	21377	89.9543	4.6086	0.0362	0.0001
250463_at	5563	90.5123	4.5948	0.0364	0.0001
259161_at	14261	100.328	4.5628	0.0446	0.0002
264211_at	19311	101.59	4.5986	0.0454	0.0002
259327_at	14427	102.292	4.292	0.0452	0.0002
254371_at	9471	103.369	4.9604	0.0451	0.0002
261221_at	16321	104.874	4.7001	0.046	0.0002
246133_at	1233	105.046	4.1854	0.0455	0.0002
261907_at	17007	105.397	4.234	0.0455	0.0002
245319_at	419	105.611	4.3155	0.045	0.0002
260602_at	15702	105.811	4.1627	0.0447	0.0002
261425_at	16525	106.578	4.1607	0.0451	0.0002
254331_s_at	9431	106.944	4.2002	0.0451	0.0002
254926_at	10026	108.065	4.1766	0.0466	0.0002
257985_at	13085	108.806	4.6499	0.0464	0.0002
265480_at	20580	111.824	4.0574	0.0487	0.0002
259445_at	14545	112.948	4.0522	0.0489	0.0002
259786_at	14886	113.533	4.2353	0.0488	0.0002
246781_at	1881	114.719	4.1404	0.0497	0.0002
247549_at	2649	115.179	4.3183	0.0498	0.0002
