# Supplementary material for: Repression of Flowering by the miR172 Target SMZ
Source: PLoS Biol. 2009 Jul 7;7(7):e1000148. doi: 10.1371/journal.pbio.1000148 (PMC2701598; doi:10.1371/journal.pbio.1000148)
Supplement: Dataset S4 — RankProducts results. Compressed folder containing results from all RankProducts pairwise comparisons (pfp<0.05; 100 permutations) within a genotype (flc-3; smz-D flc-3) or between genotypes at a given time point for leaves and meristems. (0.32 MB ZIP) [file pbio.1000148.s004.zip › RankProducts_results/SMZ_apices_RankProducts/flc-3_day0_vs_flc-3_day7.xls]

## Sheet: Sheet1
	gene.index	RP/Rsum	FC:(class1/class2)	pfp	P.value
259802_at	14902	1	0.0049	0	0
259372_at	14472	2.4495	0.007	0	0
267460_at	22560	2.8284	0.0072	0	0
261375_at	16475	3.4641	0.0074	0	0
247553_at	2653	5.2332	0.0095	0.002	0
263161_at	18261	6.7354	0.0132	0.0017	0
249939_at	5039	6.8173	0.0127	0.0014	0
254574_at	9674	7.841	0.0142	0.0012	0
249005_at	4105	8.2391	0.0142	0.0011	0
249012_at	4112	10.4881	0.0162	0.001	0
251898_at	6998	10.6697	0.0167	0.0009	0
265441_at	20541	14.1617	0.0246	0.0025	0
245226_at	326	15.227	0.0286	0.0023	0
256597_at	11697	16.8819	0.0319	0.0029	0
245928_s_at	1028	17.1005	0.0304	0.0027	0
264907_at	20007	17.6488	0.0318	0.0025	0
257636_at	12736	18.3575	0.032	0.0024	0
254234_at	9334	18.5447	0.034	0.0022	0
260355_at	15455	18.934	0.0339	0.0026	0
266693_at	21793	19.1155	0.0341	0.0025	0
246072_at	1172	20.4939	0.0345	0.0024	0
266989_at	22089	20.5646	0.0368	0.0023	0
259124_at	14224	21.8516	0.0385	0.0043	0
249614_at	4714	23.5999	0.0394	0.0062	0
245275_at	375	25.1518	0.0433	0.0064	0
264363_at	19463	25.9117	0.0425	0.0062	0
246531_at	1631	27.313	0.0463	0.0067	0
245325_at	425	30.8782	0.05	0.0096	0
260869_at	15969	31.496	0.0517	0.0097	0
254001_at	9101	31.661	0.0507	0.0097	0
253298_at	8398	32.5293	0.0513	0.0097	0
255957_at	11057	33.0366	0.0533	0.0094	0
245842_at	942	34.7327	0.0558	0.0103	0
257051_at	12151	34.8091	0.0559	0.01	0
248752_at	3852	35.1407	0.0575	0.01	0
252200_at	7300	36.5775	0.0576	0.0111	0
253258_at	8358	36.7015	0.0568	0.0108	0
267389_at	22489	37.7927	0.0597	0.0105	0
246967_at	2067	38.2017	0.0624	0.0108	0
254200_at	9300	38.7654	0.0611	0.0107	0
255795_at	10895	40.1734	0.0654	0.0112	0
252896_at	7996	42.6957	0.0675	0.0136	0
264872_at	19972	43.3699	0.0671	0.0135	0
248062_at	3162	44.1414	0.0672	0.0136	0
266353_at	21453	44.8513	0.0704	0.0138	0
255644_at	10744	47.1373	0.0703	0.0141	0
247469_at	2569	47.5376	0.0732	0.014	0
247490_at	2590	48.1623	0.0727	0.014	0
253483_at	8583	48.3112	0.0738	0.0139	0
254391_at	9491	49.2019	0.0754	0.0146	0
245560_at	660	49.5068	0.0759	0.0151	0
264180_at	19280	56.0732	0.0824	0.019	0
267425_at	22525	56.722	0.084	0.0194	0
251986_at	7086	58.0059	0.0864	0.0193	0
260546_at	15646	58.4114	0.086	0.0189	0
259403_at	14503	61.4575	0.0903	0.0212	0.0001
264777_at	19877	61.8821	0.0896	0.0216	0.0001
267509_at	22609	61.9662	0.0888	0.0216	0.0001
261581_at	16681	62.826	0.0908	0.0214	0.0001
252618_at	7718	63.9775	0.0941	0.0217	0.0001
250869_at	5969	64.2949	0.0922	0.0215	0.0001
254203_at	9303	64.5947	0.0943	0.0218	0.0001
249384_at	4484	65.2606	0.095	0.0219	0.0001
260410_at	15510	65.8216	0.0929	0.0222	0.0001
264041_at	19141	68.499	0.099	0.0242	0.0001
245998_at	1098	69.1834	0.0989	0.0241	0.0001
246494_at	1594	70.0371	0.1	0.0243	0.0001
259549_at	14649	73.2404	0.1032	0.0265	0.0001
261564_at	16664	73.6284	0.1033	0.0267	0.0001
250455_at	5555	73.9488	0.1066	0.0269	0.0001
247162_at	2262	73.9718	0.1071	0.0265	0.0001
253309_at	8409	75.2989	0.1042	0.0271	0.0001
260592_at	15692	77.0048	0.1101	0.0275	0.0001
259507_at	14607	80.4921	0.111	0.03	0.0001
254915_s_at	10015	82.1274	0.1172	0.0313	0.0001
256818_at	11918	82.564	0.1148	0.0311	0.0001
255310_at	10410	87.4084	0.123	0.0339	0.0001
263539_at	18639	89.0032	0.1231	0.0353	0.0001
258338_at	13438	89.8452	0.1215	0.0363	0.0001
249709_at	4809	90.4366	0.1235	0.0365	0.0001
245571_at	671	91.0255	0.126	0.0369	0.0001
256418_at	11518	91.5256	0.1259	0.0367	0.0001
266150_s_at	21250	91.7624	0.1258	0.0365	0.0001
247723_at	2823	91.9404	0.1251	0.0362	0.0001
256497_at	11597	92.121	0.1242	0.0359	0.0001
251979_at	7079	93.0893	0.129	0.036	0.0001
257216_at	12316	93.8853	0.1267	0.0363	0.0001
257517_at	12617	94.4153	0.1322	0.0364	0.0001
253874_at	8974	94.5879	0.1293	0.0362	0.0001
252197_at	7297	95.5375	0.133	0.0368	0.0001
248496_at	3596	95.749	0.1318	0.0366	0.0001
261496_at	16596	97.8957	0.1324	0.0389	0.0002
254595_at	9695	98.9818	0.1354	0.0392	0.0002
257930_at	13030	100.453	0.1389	0.0398	0.0002
251028_at	6128	101.112	0.1378	0.0401	0.0002
264151_at	19251	101.156	0.1377	0.0397	0.0002
264606_at	19706	102.38	0.1391	0.0398	0.0002
253488_at	8588	103.3	0.1401	0.0401	0.0002
250483_at	5583	105.358	0.1435	0.0414	0.0002
267264_at	22364	105.388	0.1434	0.0411	0.0002
263690_at	18790	105.665	0.1439	0.0409	0.0002
258419_at	13519	105.717	0.1413	0.0405	0.0002
255216_s_at	10316	106.764	0.1447	0.041	0.0002
246525_at	1625	107.21	0.1453	0.041	0.0002
260541_at	15641	107.568	0.1462	0.0408	0.0002
265058_s_at	20158	107.711	0.1456	0.0405	0.0002
245253_at	353	110.207	0.1476	0.0421	0.0002
251543_at	6643	110.367	0.147	0.0417	0.0002
255448_at	10548	111.161	0.149	0.0419	0.0002
253887_at	8987	112.048	0.1471	0.0423	0.0002
263776_s_at	18876	113.521	0.151	0.0432	0.0002
260461_at	15561	115.192	0.1546	0.044	0.0002
263809_at	18909	116.45	0.1554	0.0443	0.0002
253987_at	9087	116.817	0.1503	0.0445	0.0002
257129_at	12229	117.092	0.1565	0.0442	0.0002
258497_at	13597	117.506	0.1522	0.0441	0.0002
254146_at	9246	118.341	0.1582	0.0441	0.0002
266319_s_at	21419	119.225	0.1549	0.0444	0.0002
245884_at	984	119.586	0.1596	0.0447	0.0002
264489_at	19589	119.667	0.1581	0.0443	0.0002
249337_at	4437	121.213	0.1615	0.0452	0.0002
264091_at	19191	122.231	0.1627	0.0452	0.0002
262232_at	17332	124.643	0.1638	0.0472	0.0003
245586_at	686	125.549	0.1648	0.048	0.0003
245819_at	919	126.245	0.1682	0.0482	0.0003
251160_at	6260	128.335	0.1695	0.0497	0.0003

## Sheet: Sheet2
	gene.index	RP/Rsum	FC:(class1/class2)	pfp	P.value
249866_at	4966	1	559.873	0	0
257021_at	12121	2	528.84	0	0
259009_at	14109	3.2237	130.975	0.0067	0
247713_at	2813	4.1195	124.125	0.005	0
265615_at	20715	5.2332	108.83	0.004	0
251524_at	6624	6.0548	98.9576	0.0033	0
254862_at	9962	7.8771	85.44	0.0029	0
247326_at	2426	9.16	68.0877	0.0038	0
266395_at	21495	9.3905	71.3585	0.0033	0
250598_at	5698	10.6963	64.6092	0.006	0
254098_at	9198	11.7418	59.4163	0.0064	0
256221_at	11321	12.3395	51.8619	0.0058	0
258851_at	13951	13.6876	51.6581	0.0069	0
257823_at	12923	14.4567	50.4357	0.0071	0
255626_at	10726	16.2593	44.0729	0.0073	0
258322_at	13422	17.9597	38.8973	0.0088	0
263497_at	18597	23.6649	30.9561	0.0112	0
262717_s_at	17817	24.2272	28.4838	0.0106	0
261913_at	17013	26.2736	29.1323	0.0111	0
259632_at	14732	26.7743	25.8594	0.0105	0
260007_at	15107	26.8137	26.9638	0.0105	0
249101_at	4201	27.2844	27.5647	0.01	0
254551_at	9651	27.5624	27.0754	0.01	0
266383_at	21483	28.8097	25.4605	0.0104	0
254687_at	9787	29.904	23.8479	0.01	0
267645_at	22745	30.2107	24.7054	0.01	0
258293_at	13393	31.4165	23.0088	0.01	0
252011_at	7111	31.4377	24.1394	0.0096	0
265221_s_at	20321	31.4772	23.2296	0.0093	0
254371_at	9471	33.8802	22.1464	0.0103	0
261881_at	16981	35.5583	21.3958	0.011	0
245891_at	991	36.4113	21.7137	0.0106	0
250832_at	5932	38.8329	19.6208	0.0109	0
258618_at	13718	41.2056	19.2709	0.0121	0
245736_at	836	42.7649	18.2682	0.0123	0
261576_at	16676	43.3538	17.9679	0.0128	0
259346_at	14446	43.4592	18.3046	0.0127	0
249477_s_at	4577	44.0634	18.0358	0.0129	0
265025_at	20125	44.6806	18.5969	0.0131	0
262646_at	17746	44.8833	17.7573	0.0128	0
263318_at	18418	45.6015	17.982	0.0137	0
250764_at	5864	47.0337	16.7379	0.0145	0
265342_at	20442	47.3846	16.9883	0.0144	0
262388_at	17488	47.7112	17.419	0.0143	0
251733_at	6833	48.8339	16.7906	0.0144	0
261410_at	16510	51.4538	16.1357	0.0176	0
249741_at	4841	55.3985	15.049	0.0196	0
261335_at	16435	55.6076	15.4899	0.0194	0
262629_at	17729	55.6956	14.8752	0.0192	0
255575_at	10675	56.1262	15.3689	0.0192	0
247812_at	2912	57.7255	14.9994	0.0204	0
253040_at	8140	58.3981	14.9666	0.0204	0
266988_at	22088	58.8567	14.8294	0.0204	0
255645_at	10745	59.4019	14.5176	0.0204	0
259871_at	14971	59.7559	14.0585	0.0204	0
260475_at	15575	59.878	14.5352	0.02	0
262912_at	18012	60.2497	14.467	0.0196	0
253215_at	8315	60.3651	14.5113	0.0193	0
249559_at	4659	61.4189	13.5681	0.02	0.0001
266322_at	21422	63.4876	13.6203	0.0207	0.0001
259426_at	14526	65.0852	14.0095	0.0213	0.0001
249057_at	4157	65.32	13.068	0.021	0.0001
247549_at	2649	65.9554	13.291	0.021	0.0001
247541_at	2641	66.1947	13.1762	0.0206	0.0001
252607_at	7707	68.4675	12.6185	0.0223	0.0001
260385_at	15485	69.8427	12.5437	0.0232	0.0001
259786_at	14886	70.7639	12.3549	0.0239	0.0001
245088_at	188	70.7725	12.349	0.0235	0.0001
252265_at	7365	71.3863	12.1375	0.0235	0.0001
265121_at	20221	71.5843	12.4725	0.0233	0.0001
259765_at	14865	74.1126	11.8146	0.0263	0.0001
256731_at	11831	75.2306	11.9726	0.0267	0.0001
265962_at	21062	76.7518	11.6099	0.0268	0.0001
258091_at	13191	77.0802	11.9406	0.0266	0.0001
259382_s_at	14482	77.9869	11.0094	0.0272	0.0001
259161_at	14261	78.4032	12.4967	0.0271	0.0001
261425_at	16525	78.5011	11.2326	0.0268	0.0001
260950_s_at	16050	78.9757	11.2292	0.0268	0.0001
247592_at	2692	80.5737	11.2513	0.0278	0.0001
247282_at	2382	81.3476	11.1963	0.0285	0.0001
260004_at	15104	81.9032	11.2549	0.0281	0.0001
250475_at	5575	82.3133	11.2731	0.0285	0.0001
261247_at	16347	83.6413	11.1296	0.0284	0.0001
255773_at	10873	84.051	11.0989	0.0285	0.0001
265357_at	20457	85.8159	10.8746	0.0289	0.0001
248619_at	3719	86.8515	10.9477	0.0298	0.0001
266415_at	21515	87.0592	10.2351	0.0295	0.0001
251895_at	6995	87.4747	10.8388	0.0299	0.0001
258321_at	13421	87.8829	10.6704	0.0298	0.0001
252612_at	7712	88.2507	10.7764	0.0296	0.0001
267461_at	22561	91.5674	10.8613	0.0311	0.0001
256787_at	11887	92.664	9.906	0.0324	0.0001
267497_at	22597	92.7092	10.2414	0.032	0.0001
265929_s_at	21029	93.7327	10.4445	0.0327	0.0001
253660_at	8760	96.1696	9.3106	0.0339	0.0001
259327_at	14427	97.2565	9.6791	0.0343	0.0001
251144_at	6244	97.2615	9.8247	0.0339	0.0001
249136_at	4236	97.6255	9.9195	0.0339	0.0001
252220_at	7320	99.369	9.3035	0.0355	0.0002
245756_at	856	100.085	9.8781	0.0356	0.0002
250463_at	5563	100.916	9.4287	0.0356	0.0002
259842_at	14942	101.178	9.4168	0.0354	0.0002
251372_at	6472	103.845	9.1645	0.0368	0.0002
251886_at	6986	104.881	9.3118	0.0376	0.0002
255437_at	10537	105.238	9.1816	0.0374	0.0002
253017_at	8117	105.677	9.1449	0.0373	0.0002
264313_at	19413	107.746	8.9886	0.0382	0.0002
262309_at	17409	108.519	9.0277	0.0385	0.0002
246596_at	1696	113.037	9.5069	0.0423	0.0002
248535_at	3635	113.185	8.6757	0.0419	0.0002
253627_at	8727	114.826	8.4381	0.0427	0.0002
261221_at	16321	116.79	8.2935	0.0442	0.0002
265588_at	20688	119.764	8.369	0.0459	0.0002
248551_at	3651	120.014	8.152	0.0457	0.0002
261438_at	16538	120.022	8.2506	0.0453	0.0002
258901_at	14001	121.68	8.1007	0.0469	0.0002
247199_at	2299	122.453	8.0842	0.0469	0.0002
264741_at	19841	124.037	8.0383	0.0475	0.0002
255129_at	10229	124.81	7.7306	0.0476	0.0002
253099_s_at	8199	128.459	8.0547	0.0499	0.0003
