# Supplementary material for: Repression of Flowering by the miR172 Target SMZ
Source: PLoS Biol. 2009 Jul 7;7(7):e1000148. doi: 10.1371/journal.pbio.1000148 (PMC2701598; doi:10.1371/journal.pbio.1000148)
Supplement: Dataset S4 — RankProducts results. Compressed folder containing results from all RankProducts pairwise comparisons (pfp<0.05; 100 permutations) within a genotype (flc-3; smz-D flc-3) or between genotypes at a given time point for leaves and meristems. (0.32 MB ZIP) [file pbio.1000148.s004.zip › RankProducts_results/SMZ_apices_RankProducts/flc-3_day0_vs_smz-D+flc-3_day0.xls]

## Sheet: Sheet1
	gene.index	RP/Rsum	FC:(class1/class2)	pfp	P.value
250657_at	5757	1	0.0021	0	0
251811_at	6911	2	0.0184	0	0
260037_at	15137	5.6924	0.116	0.0033	0
252415_at	7515	7.841	0.0926	0.005	0
265387_at	20487	8.8448	0.1395	0.004	0
266965_at	22065	9.6562	0.1421	0.005	0
260668_at	15768	10.5418	0.1342	0.0057	0
253161_at	8261	11.7713	0.1654	0.005	0
267209_at	22309	15.2862	0.1707	0.0056	0
252367_at	7467	17.9504	0.1771	0.007	0
260287_at	15387	20.6292	0.1992	0.0082	0
265471_at	20571	21.9089	0.2276	0.0083	0
265511_at	20611	21.9388	0.2225	0.0077	0
263046_at	18146	22.0024	0.2191	0.0071	0
251356_at	6456	25.6127	0.2398	0.0107	0
249337_at	4437	26.5315	0.2439	0.01	0
262580_at	17680	29.9278	0.2466	0.0129	0
260558_at	15658	31.2279	0.2349	0.0139	0
258225_at	13325	36.1707	0.2581	0.02	0
266693_at	21793	36.6785	0.268	0.0195	0
262986_at	18086	37.6788	0.2806	0.02	0
261265_at	16365	38.5199	0.2647	0.02	0
245668_at	768	40.6494	0.249	0.0204	0
254915_s_at	10015	40.9023	0.2792	0.02	0
251196_at	6296	42.0017	0.2892	0.02	0
267461_at	22561	44.4437	0.1672	0.0227	0
255479_at	10579	46.0725	0.2881	0.0222	0
246099_at	1199	51.836	0.3144	0.0293	0
259272_at	14372	52.9619	0.3137	0.029	0
252102_at	7202	53.7381	0.2908	0.0287	0
263126_at	18226	54.0007	0.3057	0.0281	0
246114_at	1214	54.9075	0.3166	0.0291	0
259982_at	15082	55.6701	0.3175	0.0288	0
257315_at	12415	55.7556	0.3231	0.0279	0
267238_at	22338	59.2525	0.322	0.0306	0
251996_at	7096	59.3392	0.3214	0.0303	0
261991_at	17091	59.8072	0.3325	0.0303	0
266746_s_at	21846	60.5392	0.3268	0.0303	0.0001
248606_at	3706	60.6058	0.3269	0.0295	0.0001
267524_at	22624	64.0969	0.3322	0.0342	0.0001
259925_at	15025	67.0026	0.3434	0.0378	0.0001
261901_at	17001	70.8426	0.3483	0.0414	0.0001
249862_at	4962	71.3176	0.3476	0.0407	0.0001
247754_at	2854	73.4914	0.3526	0.0423	0.0001
252698_at	7798	73.9262	0.3472	0.042	0.0001
265481_at	20581	74.2103	0.3185	0.0417	0.0001
253099_s_at	8199	78.0236	0.3567	0.0455	0.0001
245353_at	453	79.2977	0.358	0.0456	0.0001

## Sheet: Sheet2
	gene.index	RP/Rsum	FC:(class1/class2)	pfp	P.value
254098_at	9198	1	29.7921	0	0
260012_at	15112	2	14.9832	0.005	0
245088_at	188	3.6628	11.4054	0.0033	0
253915_at	9015	7.8964	5.8828	0.005	0
260004_at	15104	11.0268	5.6517	0.012	0
245884_at	984	12.0978	5.2622	0.01	0
266108_at	21208	12.2393	5.1673	0.0086	0
258349_at	13449	12.4977	5.4786	0.0075	0
258321_at	13421	13.3727	5.1298	0.0078	0
261684_at	16784	14.9572	4.5145	0.008	0
247719_at	2819	15.5241	4.8283	0.0082	0
254754_at	9854	17.347	4.7093	0.0092	0
246490_at	1590	18.1283	4.5268	0.0085	0
261826_at	16926	20.1615	4.1294	0.0093	0
256266_at	11366	22.6832	4.2849	0.0113	0
249774_at	4874	26.5253	3.8517	0.0144	0
264898_at	19998	29.2201	3.7624	0.0147	0
260427_at	15527	34.1906	3.841	0.0189	0
258306_at	13406	34.2173	3.4776	0.0179	0
260831_at	15931	35.7263	3.5149	0.0175	0
255064_at	10164	36.1621	3.5413	0.0167	0
251218_at	6318	36.2073	3.471	0.0159	0
250558_at	5658	36.5476	3.4832	0.0157	0
261177_at	16277	36.8265	3.4428	0.0154	0
250828_at	5928	37.1376	3.4198	0.0148	0
267595_at	22695	37.3932	3.532	0.0142	0
250690_at	5790	37.7094	3.4784	0.0137	0
266222_at	21322	37.7775	3.4861	0.0132	0
261907_at	17007	39.3997	3.6879	0.0141	0
254971_at	10071	47.7428	3.2905	0.0233	0
264931_at	20031	48.0322	3.2609	0.0226	0
262121_at	17221	48.3954	3.0732	0.0219	0
248535_at	3635	51.4163	3.0596	0.0248	0
264692_at	19792	51.888	3.1751	0.0241	0
245306_at	406	53.5994	3.4142	0.0249	0
261569_at	16669	55.4185	3.1391	0.0258	0
260676_at	15776	57.6882	2.9707	0.0284	0
248460_at	3560	58.2054	2.9457	0.0279	0
260955_at	16055	58.6309	3.0749	0.0277	0
260727_at	15827	61.8379	3.0463	0.0322	0.0001
266371_at	21471	63.6567	2.8879	0.0332	0.0001
255694_at	10794	66.0908	3.3619	0.0355	0.0001
255403_at	10503	67.4552	2.7629	0.0358	0.0001
261768_at	16868	74.4722	2.7675	0.0445	0.0001
250533_at	5633	76.4163	2.7497	0.0451	0.0001
266719_at	21819	77.8929	2.9751	0.0472	0.0001
264745_at	19845	80.0149	2.7904	0.0485	0.0001
245253_at	353	80.2793	2.6019	0.0475	0.0001
