# Supplementary material for: Repression of Flowering by the miR172 Target SMZ
Source: PLoS Biol. 2009 Jul 7;7(7):e1000148. doi: 10.1371/journal.pbio.1000148 (PMC2701598; doi:10.1371/journal.pbio.1000148)
Supplement: Dataset S4 — RankProducts results. Compressed folder containing results from all RankProducts pairwise comparisons (pfp<0.05; 100 permutations) within a genotype (flc-3; smz-D flc-3) or between genotypes at a given time point for leaves and meristems. (0.32 MB ZIP) [file pbio.1000148.s004.zip › RankProducts_results/SMZ_apices_RankProducts/flc-3_day3_vs_flc-3_day5.xls]

## Sheet: Sheet1
	gene.index	RP/Rsum	FC:(class1/class2)	pfp	P.value
259372_at	14472	1	0.0532	0	0
261375_at	16475	2.6321	0.1036	0	0
267460_at	22560	5.4772	0.1658	0	0
251898_at	6998	5.7327	0.16	0	0
249614_at	4714	9.4098	0.2022	0.002	0
249005_at	4105	9.6612	0.2247	0.0017	0
255644_at	10744	16.0678	0.275	0.0086	0
256597_at	11697	16.1602	0.264	0.0088	0
246072_at	1172	16.8711	0.278	0.0078	0
245325_at	425	17.8755	0.2838	0.008	0
247553_at	2653	19.5768	0.2921	0.0082	0
256245_at	11345	23.0986	0.2116	0.01	0
246531_at	1631	24.6678	0.3062	0.0108	0
254915_s_at	10015	29.0376	0.3337	0.0207	0
251575_at	6675	29.742	0.3401	0.02	0
246967_at	2067	32.0929	0.3531	0.0219	0
252197_at	7297	35.5433	0.3633	0.0265	0
264041_at	19141	35.6348	0.3615	0.0256	0
263161_at	18261	38.5016	0.3553	0.0279	0
253488_at	8588	39.5474	0.3761	0.0285	0
249012_at	4112	40.0148	0.3838	0.0276	0
267350_at	22450	55.9236	0.3918	0.0473	0
259802_at	14902	56.952	0.3886	0.0465	0

## Sheet: Sheet2
	gene.index	RP/Rsum	FC:(class1/class2)	pfp	P.value
265615_at	20715	5.0454	6.9299	0.01	0
259009_at	14109	6.4771	6.0421	0.015	0
254098_at	9198	10.1198	4.7169	0.0133	0
265561_s_at	20661	11.5919	5.6042	0.0175	0
254321_at	9421	18.3032	4.5108	0.03	0
247713_at	2813	18.3888	3.8681	0.025	0
265588_at	20688	25.8482	3.4578	0.0293	0
249527_at	4627	28.1166	3.7411	0.03	0
257641_s_at	12741	32.1958	3.3449	0.03	0
251928_at	7028	37.6352	2.9912	0.032	0
252265_at	7365	37.7727	3.0641	0.03	0
263320_at	18420	39.6845	3.6882	0.0333	0
258183_at	13283	41.3682	2.9747	0.0338	0
247592_at	2692	43.2595	3.0223	0.035	0
250764_at	5864	48.2795	3.2714	0.042	0
258618_at	13718	49.6091	3.0001	0.0444	0
256731_at	11831	49.7423	2.9394	0.0424	0
252746_at	7846	50.6049	2.6912	0.0422	0
