# Supplementary material for: Repression of Flowering by the miR172 Target SMZ
Source: PLoS Biol. 2009 Jul 7;7(7):e1000148. doi: 10.1371/journal.pbio.1000148 (PMC2701598; doi:10.1371/journal.pbio.1000148)
Supplement: Dataset S4 — RankProducts results. Compressed folder containing results from all RankProducts pairwise comparisons (pfp<0.05; 100 permutations) within a genotype (flc-3; smz-D flc-3) or between genotypes at a given time point for leaves and meristems. (0.32 MB ZIP) [file pbio.1000148.s004.zip › RankProducts_results/SMZ_apices_RankProducts/flc-3_day3_vs_flc-3_day7.xls]

## Sheet: Sheet1
	gene.index	RP/Rsum	FC:(class1/class2)	pfp	P.value
259372_at	14472	1	0.007	0	0
249939_at	5039	2	0.0113	0	0
251898_at	6998	3	0.0142	0	0
246072_at	1172	5.3836	0.026	0	0
261375_at	16475	5.785	0.0281	0.0009	0
265441_at	20541	5.785	0.0289	0.0009	0
259124_at	14224	5.9579	0.0317	0	0
246531_at	1631	6.8173	0.0372	0.0012	0
245842_at	942	10.7187	0.0481	0.0011	0
267460_at	22560	11.225	0.0486	0.001	0
249614_at	4714	11.5752	0.0497	0.0009	0
254391_at	9491	12.9844	0.0559	0.0017	0
264872_at	19972	13.7653	0.0591	0.0031	0
267389_at	22489	13.8202	0.0594	0.0029	0
266353_at	21453	16.4989	0.061	0.0027	0
253309_at	8409	16.941	0.0681	0.0025	0
255644_at	10744	17.9442	0.0693	0.0029	0
254234_at	9334	18.735	0.0669	0.0039	0
260410_at	15510	21.2836	0.0788	0.0047	0
249005_at	4105	22.544	0.0855	0.0055	0
247463_at	2563	22.7777	0.0767	0.0052	0
264907_at	20007	23.2379	0.0831	0.0055	0
254915_s_at	10015	24.1136	0.0833	0.0061	0
251028_at	6128	25.2362	0.0869	0.0067	0
245928_s_at	1028	26.3911	0.0877	0.008	0
263809_at	18909	27.744	0.0928	0.0081	0
245275_at	375	28.8876	0.0958	0.0089	0
254595_at	9695	29.119	0.0925	0.0089	0
259802_at	14902	30.1578	0.0981	0.009	0
264180_at	19280	30.2148	0.098	0.0087	0
245560_at	660	31.5903	0.101	0.01	0
259549_at	14649	32.4644	0.1058	0.0097	0
253483_at	8583	33.1943	0.1061	0.0094	0
252200_at	7300	34.5377	0.1072	0.01	0
254203_at	9303	38.2215	0.115	0.0129	0
267264_at	22364	38.2565	0.1142	0.0128	0
250533_at	5633	41.5897	0.1224	0.0157	0
257051_at	12151	43.4011	0.1219	0.0168	0
263161_at	18261	43.7664	0.123	0.0167	0
246967_at	2067	45.2986	0.1268	0.0175	0
252896_at	7996	47.2051	0.1284	0.019	0
255795_at	10895	47.9135	0.1285	0.0186	0
251986_at	7086	49.2273	0.1329	0.0184	0
256597_at	11697	49.8898	0.1347	0.0186	0
264041_at	19141	49.9258	0.1317	0.0182	0
255302_at	10402	50.8083	0.1419	0.0191	0
248496_at	3596	51.1874	0.1342	0.0189	0
247553_at	2653	51.7704	0.1363	0.0194	0
252414_at	7514	51.8768	0.1432	0.0192	0
251575_at	6675	52.2871	0.1352	0.0188	0
245571_at	671	53.2055	0.14	0.019	0
247684_at	2784	53.3526	0.1391	0.0187	0
255310_at	10410	54.078	0.1392	0.0189	0
251979_at	7079	54.4925	0.1414	0.0187	0
262232_at	17332	55.8463	0.1436	0.0195	0
255957_at	11057	59.0978	0.1479	0.0218	0.0001
250108_at	5208	59.1117	0.1524	0.0214	0.0001
253629_at	8729	59.2605	0.1567	0.0212	0.0001
260592_at	15692	59.8629	0.1517	0.021	0.0001
265261_at	20361	63.737	0.1597	0.0238	0.0001
261570_at	16670	65.3722	0.1655	0.0243	0.0001
263776_s_at	18876	66.4057	0.1611	0.0255	0.0001
254907_at	10007	67.4017	0.1679	0.0262	0.0001
246380_at	1480	71.0525	0.1702	0.0283	0.0001
258338_at	13438	72.7946	0.1731	0.0292	0.0001
245586_at	686	73.881	0.1765	0.0298	0.0001
257930_at	13030	74.2695	0.1768	0.0297	0.0001
253488_at	8588	77.6848	0.1858	0.0322	0.0001
247490_at	2590	78.607	0.1769	0.032	0.0001
266989_at	22089	79.6104	0.1913	0.032	0.0001
254574_at	9674	79.8217	0.1886	0.0317	0.0001
254201_at	9301	79.9871	0.1813	0.0315	0.0001
245325_at	425	80.3084	0.183	0.0316	0.0001
266319_s_at	21419	81.0161	0.192	0.0316	0.0001
255216_s_at	10316	82.0684	0.1913	0.0328	0.0001
245819_at	919	83.2701	0.1874	0.033	0.0001
257314_at	12414	84.5725	0.1965	0.0331	0.0001
265122_at	20222	85.8621	0.1923	0.0338	0.0001
255604_at	10704	87.0185	0.1944	0.0341	0.0001
252197_at	7297	88.3003	0.2016	0.035	0.0001
264151_at	19251	96.0228	0.2044	0.0421	0.0001
267425_at	22525	97.7075	0.2114	0.0433	0.0002
259403_at	14503	98.7189	0.2128	0.0434	0.0002
264898_at	19998	98.7537	0.2106	0.0429	0.0002
247358_at	2458	100.994	0.2168	0.0441	0.0002
260355_at	15455	101.34	0.2152	0.0437	0.0002
263690_at	18790	101.915	0.2229	0.0439	0.0002
264436_at	19536	102.704	0.214	0.044	0.0002
247162_at	2262	103.029	0.2168	0.0437	0.0002
259831_at	14931	104.253	0.2237	0.0444	0.0002
254041_at	9141	104.277	0.2192	0.044	0.0002
263092_at	18192	106.794	0.222	0.0457	0.0002
245075_at	175	107.057	0.224	0.0455	0.0002
247747_at	2847	107.929	0.2246	0.0461	0.0002
257701_at	12801	109.573	0.2305	0.0469	0.0002
258962_at	14062	110.001	0.2166	0.0468	0.0002
256239_at	11339	111.823	0.2307	0.0474	0.0002
248752_at	3852	112.001	0.2269	0.0471	0.0002
264489_at	19589	112.208	0.2283	0.047	0.0002
264830_at	19930	113.307	0.23	0.0477	0.0002
246302_at	1402	114.493	0.2198	0.0482	0.0002
261084_at	16184	114.529	0.2333	0.0477	0.0002
250509_at	5609	115.417	0.2243	0.048	0.0002
247204_at	2304	115.828	0.2396	0.048	0.0002
249581_at	4681	116.478	0.2368	0.0481	0.0002
250054_at	5154	119.488	0.2234	0.0498	0.0002
254343_at	9443	120.172	0.231	0.0496	0.0002

## Sheet: Sheet2
	gene.index	RP/Rsum	FC:(class1/class2)	pfp	P.value
249866_at	4966	1.1892	118.642	0	0
257021_at	12121	2.1147	96.8723	0	0
247713_at	2813	3.9843	52.7092	0.0033	0
257823_at	12923	5.6346	43.132	0.0025	0
259009_at	14109	5.946	41.7147	0.002	0
254098_at	9198	7.5585	35.9434	0.0033	0
250764_at	5864	10.173	31.1973	0.0071	0
255626_at	10726	10.6697	30.092	0.0075	0
262388_at	17488	15.2609	22.1376	0.0133	0
261576_at	16676	15.4139	22.8854	0.012	0
254551_at	9651	16.0862	22.9857	0.0109	0
260475_at	15575	17.378	20.8768	0.0108	0
258293_at	13393	19.8323	18.9612	0.0123	0
258618_at	13718	20.3183	19.1898	0.0121	0
247326_at	2426	21.4618	18.941	0.0127	0
253040_at	8140	22.0965	18.1262	0.0125	0
263318_at	18418	22.1392	16.8766	0.0118	0
249101_at	4201	22.3372	16.9524	0.0111	0
260668_at	15768	23.7732	17.2053	0.0105	0
261335_at	16435	24.9707	16.5477	0.01	0
265588_at	20688	26.1715	16.08	0.01	0
265615_at	20715	28.8936	14.8689	0.0114	0
264635_at	19735	29.1052	15.6453	0.0109	0
245891_at	991	29.2719	15.3149	0.0108	0
265221_s_at	20321	29.4673	15.1322	0.0104	0
266383_at	21483	31.746	14.4171	0.0104	0
252367_at	7467	32.1272	14.1578	0.01	0
254371_at	9471	32.2825	13.9476	0.0096	0
257035_at	12135	32.7371	13.8801	0.0097	0
256731_at	11831	34.1896	13.444	0.011	0
251733_at	6833	34.8074	13.7712	0.011	0
259632_at	14732	35.181	14.0887	0.0106	0
260007_at	15107	36.4485	12.8252	0.0103	0
266322_at	21422	36.7533	13.5164	0.01	0
251886_at	6986	37.9459	12.9332	0.0109	0
266395_at	21495	38.9541	12.9896	0.0108	0
250741_at	5841	39.1998	13.0654	0.0108	0
249477_s_at	4577	40.0748	12.1726	0.0116	0
247717_at	2817	41.063	12.0223	0.0121	0
259871_at	14971	41.9207	12.017	0.0122	0
253510_at	8610	44.5289	11.8022	0.0139	0
265929_s_at	21029	45.5949	12.0533	0.0148	0
261881_at	16981	45.9402	11.8938	0.0144	0
247541_at	2641	46.2289	11.3855	0.0143	0
265025_at	20125	47.0586	10.8981	0.0144	0
255575_at	10675	47.114	11.024	0.0141	0
251144_at	6244	50.5019	10.7194	0.0166	0
258091_at	13191	50.8417	10.8533	0.0165	0
256787_at	11887	50.9448	10.7087	0.0161	0
254862_at	9962	52.7067	10.7527	0.0172	0
254667_at	9767	53.4226	10.4153	0.0173	0
260004_at	15104	53.4456	10.4866	0.0169	0
253344_at	8444	57.2787	9.9981	0.0202	0
252612_at	7712	58.6822	10.0257	0.02	0
251895_at	6995	60.2731	9.986	0.0213	0.0001
255129_at	10229	62.5752	9.031	0.0232	0.0001
258851_at	13951	63.5398	9.3791	0.0235	0.0001
247282_at	2382	63.6214	8.7408	0.0231	0.0001
252011_at	7111	65.4971	9.2755	0.0241	0.0001
253191_at	8291	66.8555	8.7893	0.0252	0.0001
245756_at	856	67.4816	9.0634	0.0252	0.0001
252265_at	7365	67.8524	8.6245	0.0252	0.0001
264741_at	19841	68.7889	8.9856	0.0254	0.0001
252563_at	7663	69.1627	8.774	0.0255	0.0001
259426_at	14526	69.9004	8.9314	0.0257	0.0001
249057_at	4157	70.4515	8.7037	0.0258	0.0001
254687_at	9787	70.836	8.6988	0.0255	0.0001
249136_at	4236	71.5737	8.6214	0.0257	0.0001
265357_at	20457	71.9484	8.4851	0.0258	0.0001
246933_at	2033	72.3359	8.2438	0.0257	0.0001
260950_s_at	16050	73.7788	8.2946	0.0269	0.0001
263664_at	18764	76.3779	8.125	0.0282	0.0001
252882_at	7982	77.6095	7.9067	0.0285	0.0001
256255_at	11355	79.8535	7.6977	0.0297	0.0001
255645_at	10745	80.0719	7.6821	0.0296	0.0001
265342_at	20442	81.6938	7.6186	0.0301	0.0001
252220_at	7320	82.4057	7.4272	0.0301	0.0001
249971_at	5071	83.46	7.1348	0.0308	0.0001
262912_at	18012	84.6871	7.6251	0.0314	0.0001
250475_at	5575	85.7078	7.6706	0.0319	0.0001
245736_at	836	88.7121	6.8845	0.0333	0.0001
247592_at	2692	90.7805	7.0803	0.035	0.0001
261410_at	16510	91.2277	7.2377	0.0352	0.0001
249527_at	4627	91.7636	6.8915	0.0354	0.0001
258183_at	13283	92.7902	7.1534	0.036	0.0001
263799_at	18899	95.8635	6.6973	0.0374	0.0001
248622_at	3722	96.2554	6.4806	0.0375	0.0001
245392_at	492	99.13	6.6548	0.039	0.0002
259382_s_at	14482	100.167	6.6133	0.0398	0.0002
261224_at	16324	101.048	6.5795	0.0402	0.0002
258935_at	14035	102.747	6.5451	0.041	0.0002
251195_at	6295	103.2	6.4147	0.0411	0.0002
265387_at	20487	103.359	6.4297	0.041	0.0002
257151_at	12251	103.903	6.5861	0.041	0.0002
260662_at	15762	103.952	6.4144	0.0405	0.0002
249559_at	4659	105.315	6.6115	0.0412	0.0002
261895_at	16995	106.483	6.5297	0.0415	0.0002
251524_at	6624	106.6	6.3379	0.0411	0.0002
248619_at	3719	109.81	6.433	0.0438	0.0002
267645_at	22745	111.149	6.1457	0.0446	0.0002
251996_at	7096	111.973	5.8135	0.0449	0.0002
253099_s_at	8199	118.819	5.8982	0.0489	0.0002
261247_at	16347	119.982	5.8804	0.0494	0.0002
263208_at	18308	120.433	5.763	0.0495	0.0002
264313_at	19413	121.685	5.7773	0.05	0.0002
264931_at	20031	121.872	5.8415	0.0495	0.0002
265962_at	21062	122.163	5.7591	0.0493	0.0002
245088_at	188	123.024	5.7308	0.0498	0.0002
247199_at	2299	123.123	5.793	0.0495	0.0002
256891_at	11991	124.623	5.7988	0.0497	0.0002
