# Supplementary material for: Repression of Flowering by the miR172 Target SMZ
Source: PLoS Biol. 2009 Jul 7;7(7):e1000148. doi: 10.1371/journal.pbio.1000148 (PMC2701598; doi:10.1371/journal.pbio.1000148)
Supplement: Dataset S4 — RankProducts results. Compressed folder containing results from all RankProducts pairwise comparisons (pfp<0.05; 100 permutations) within a genotype (flc-3; smz-D flc-3) or between genotypes at a given time point for leaves and meristems. (0.32 MB ZIP) [file pbio.1000148.s004.zip › RankProducts_results/SMZ_apices_RankProducts/flc-3_day3_vs_smz-D+flc-3_day3.xls]

## Sheet: Sheet1
	gene.index	RP/Rsum	FC:(class1/class2)	pfp	P.value
250657_at	5757	1	0.0014	0	0
251811_at	6911	2	0.0065	0	0
266965_at	22065	4.4093	0.0802	0.0033	0
260037_at	15137	4.4721	0.0808	0.0025	0
263046_at	18146	8.7118	0.1396	0.004	0
253416_at	8516	9.6151	0.1379	0.0033	0
267209_at	22309	10.4519	0.157	0.0029	0
250598_at	5698	11.4203	0.1321	0.0025	0
259384_at	14484	11.4414	0.1643	0.0022	0
250832_at	5932	15.0629	0.1768	0.005	0
266988_at	22088	17.8973	0.1962	0.0073	0
261991_at	17091	20.3374	0.2201	0.0067	0
252563_at	7663	21.9563	0.2151	0.0069	0
267497_at	22597	22.0676	0.2288	0.0064	0
252607_at	7707	26.2554	0.239	0.0093	0
255621_at	10721	33.672	0.2679	0.02	0
260221_at	15321	34.3841	0.2688	0.0212	0
253643_at	8743	34.7642	0.2632	0.0217	0
251524_at	6624	34.8946	0.2175	0.0205	0
259009_at	14109	35.8817	0.2719	0.0205	0
258791_at	13891	36.5372	0.2772	0.02	0
259765_at	14865	39.386	0.2893	0.0232	0
255437_at	10537	41.9859	0.2647	0.0252	0
265342_at	20442	43.9718	0.2957	0.0271	0
251301_at	6401	44.7755	0.2972	0.0272	0
253099_s_at	8199	45.9182	0.3089	0.0269	0
252011_at	7111	46.334	0.2979	0.0263	0
246781_at	1881	52.5271	0.3036	0.0346	0
261110_at	16210	52.6446	0.3191	0.0334	0
257673_at	12773	53.8244	0.3206	0.0337	0
266316_at	21416	55.2821	0.3112	0.0339	0
252698_at	7798	55.447	0.3238	0.0328	0
265615_at	20715	57.7488	0.3156	0.0348	0.0001
260558_at	15658	58.0805	0.3219	0.0341	0.0001
260353_at	15453	64.9604	0.3444	0.0417	0.0001
250464_at	5564	67.8526	0.3475	0.0433	0.0001
254862_at	9962	68.6855	0.3283	0.0438	0.0001
261407_at	16507	69.7253	0.3436	0.0445	0.0001
252870_at	7970	70.0486	0.3319	0.0436	0.0001
248448_at	3548	71.175	0.3495	0.0445	0.0001
249306_at	4406	71.2273	0.3486	0.0437	0.0001

## Sheet: Sheet2
	gene.index	RP/Rsum	FC:(class1/class2)	pfp	P.value
260012_at	15112	1.1892	26.138	0	0
254098_at	9198	2	18.0227	0	0
247553_at	2653	2.7108	16.3102	0	0
260004_at	15104	4.4267	12.2209	0.0025	0
250869_at	5969	5.6924	9.9865	0.004	0
267460_at	22560	6.0861	9.7079	0.005	0
263161_at	18261	8.7118	7.3384	0.0043	0
245884_at	984	9.1022	8.8198	0.0038	0
245088_at	188	10.9545	6.8383	0.0033	0
245253_at	353	11.9791	6.4826	0.008	0
252618_at	7718	12.1608	6.1461	0.0073	0
267509_at	22609	14.844	5.3514	0.0083	0
264363_at	19463	15.8655	5.4805	0.0077	0
250483_at	5583	21.7848	4.3022	0.0107	0
260355_at	15455	21.9499	4.0727	0.01	0
257636_at	12736	23.3683	4.4815	0.01	0
259802_at	14902	24.6201	4.0204	0.01	0
261375_at	16475	27.4746	4.0928	0.0117	0
249005_at	4105	28.1731	3.7318	0.0111	0
258419_at	13519	29.5216	3.6859	0.0105	0
249012_at	4112	29.6192	3.5895	0.01	0
247719_at	2819	30.1929	3.7407	0.0095	0
249614_at	4714	30.4784	3.4566	0.0096	0
254574_at	9674	32.9619	3.3356	0.0129	0
262121_at	17221	34.82	3.3227	0.0132	0
245275_at	375	38.1182	3.1962	0.0138	0
255448_at	10548	38.6079	3.4488	0.0137	0
257051_at	12151	44.058	3.0084	0.0193	0
260146_at	15246	46.7913	2.8876	0.021	0
256418_at	11518	48.4294	3.1212	0.0223	0
260831_at	15931	49.6091	2.8921	0.0235	0
254754_at	9854	50.0048	2.9032	0.0231	0
264016_at	19116	50.2329	2.858	0.0227	0
247717_at	2817	50.3637	2.8717	0.0221	0
253887_at	8987	53.4406	2.8091	0.0254	0
248062_at	3162	56.3375	2.7142	0.03	0
251013_at	6113	56.5491	2.8017	0.0295	0
245928_s_at	1028	59.6829	2.7321	0.0326	0.0001
256569_at	11669	60.9043	2.7044	0.0338	0.0001
260837_at	15937	62.5817	2.6624	0.0352	0.0001
247924_at	3024	62.9113	2.6689	0.0354	0.0001
246002_at	1102	71.0282	2.5622	0.0431	0.0001
256577_at	11677	71.5448	2.652	0.0428	0.0001
248213_at	3313	75.074	2.4932	0.0464	0.0001
265722_at	20822	78.53	2.4118	0.0489	0.0001
248793_at	3893	80.3679	2.3851	0.0496	0.0001
