# Supplementary material for: Repression of Flowering by the miR172 Target SMZ
Source: PLoS Biol. 2009 Jul 7;7(7):e1000148. doi: 10.1371/journal.pbio.1000148 (PMC2701598; doi:10.1371/journal.pbio.1000148)
Supplement: Dataset S4 — RankProducts results. Compressed folder containing results from all RankProducts pairwise comparisons (pfp<0.05; 100 permutations) within a genotype (flc-3; smz-D flc-3) or between genotypes at a given time point for leaves and meristems. (0.32 MB ZIP) [file pbio.1000148.s004.zip › RankProducts_results/SMZ_apices_RankProducts/flc-3_day5_vs_flc-3_day7.xls]

## Sheet: Sheet1
	gene.index	RP/Rsum	FC:(class1/class2)	pfp	P.value
249939_at	5039	1	0.0128	0	0
265441_at	20541	2	0.0197	0	0
245842_at	942	3.4641	0.0523	0	0
267389_at	22489	3.6628	0.054	0	0
245275_at	375	5.18	0.0605	0	0
259124_at	14224	6.2997	0.0676	0	0
255302_at	10402	7.7373	0.0783	0	0
263809_at	18909	8.4432	0.0829	0	0
266353_at	21453	10.008	0.0901	0	0
264872_at	19972	10.1687	0.0896	0	0
254234_at	9334	11.5246	0.1003	0.0009	0
251898_at	6998	11.7575	0.1002	0.0008	0
254595_at	9695	13.4781	0.1148	0.0015	0
252200_at	7300	15.8051	0.1193	0.0021	0
254391_at	9491	16.8194	0.1255	0.0027	0
247463_at	2563	17.4642	0.1264	0.0025	0
259372_at	14472	18.1283	0.1291	0.0024	0
255795_at	10895	20.137	0.1399	0.005	0
260410_at	15510	20.4939	0.1451	0.0047	0
246072_at	1172	22.8022	0.1428	0.0065	0
246531_at	1631	24.3453	0.1512	0.0081	0
257930_at	13030	24.779	0.1547	0.0077	0
248496_at	3596	24.9691	0.16	0.0078	0
262232_at	17332	26.5139	0.1607	0.0083	0
253629_at	8729	26.7216	0.1607	0.0084	0
253309_at	8409	28.6526	0.1662	0.0085	0
251028_at	6128	29.1368	0.1672	0.0085	0
246380_at	1480	32.0976	0.1761	0.0114	0
245560_at	660	32.2764	0.1793	0.011	0
265261_at	20361	33.0444	0.1821	0.0117	0
251979_at	7079	33.2226	0.1786	0.0113	0
250533_at	5633	33.2862	0.1821	0.0109	0
251986_at	7086	35.0856	0.1861	0.0109	0
248073_at	3173	36.6916	0.1926	0.0118	0
249614_at	4714	39.141	0.1975	0.0134	0
264180_at	19280	39.6055	0.1991	0.0131	0
264436_at	19536	41.1137	0.2055	0.0132	0
264907_at	20007	41.2932	0.2076	0.0134	0
252618_at	7718	41.8564	0.2071	0.0136	0
266319_s_at	21419	43.3139	0.2082	0.015	0
245928_s_at	1028	43.9541	0.2091	0.0151	0
264606_at	19706	45.9257	0.2156	0.0164	0
245571_at	671	46.716	0.2151	0.0167	0
257570_at	12670	47.2227	0.2201	0.0166	0
260592_at	15692	47.3392	0.2208	0.0162	0
254907_at	10007	47.7646	0.2174	0.0163	0
248625_at	3725	47.9762	0.2174	0.016	0
246687_at	1787	49.277	0.2228	0.0169	0
247684_at	2784	49.4472	0.2223	0.0165	0
254201_at	9301	49.6773	0.2219	0.0162	0
254915_s_at	10015	49.7007	0.2234	0.0159	0
248676_at	3776	49.9531	0.2166	0.0156	0
261907_at	17007	52.2534	0.2341	0.0174	0
252414_at	7514	54.1463	0.2363	0.018	0
258962_at	14062	54.2342	0.235	0.0176	0
245586_at	686	55.1383	0.2372	0.0177	0
259802_at	14902	56.3708	0.2408	0.0182	0
248353_at	3453	62.5612	0.252	0.0221	0.0001
255310_at	10410	63.0932	0.2572	0.0222	0.0001
257051_at	12151	64.2383	0.258	0.0223	0.0001
267264_at	22364	64.8506	0.257	0.0231	0.0001
260241_at	15341	65.9962	0.2618	0.0237	0.0001
263092_at	18192	66.9327	0.2628	0.0246	0.0001
255604_at	10704	69.5441	0.2685	0.0262	0.0001
259549_at	14649	72.3675	0.2715	0.028	0.0001
260955_at	16055	73.0871	0.2755	0.028	0.0001
254343_at	9443	73.0894	0.2735	0.0276	0.0001
255644_at	10744	73.509	0.2762	0.0275	0.0001
250207_at	5307	75.4172	0.2798	0.0293	0.0001
267460_at	22560	76.581	0.2827	0.0301	0.0001
263776_s_at	18876	77.4856	0.2849	0.0307	0.0001
245422_at	522	77.9703	0.2841	0.0306	0.0001
261375_at	16475	78.1745	0.2868	0.0301	0.0001
253483_at	8583	78.6248	0.2858	0.0299	0.0001
245349_at	449	79.6738	0.2891	0.0304	0.0001
258338_at	13438	80.2957	0.288	0.0305	0.0001
261084_at	16184	82.9509	0.2942	0.0319	0.0001
258419_at	13519	83.6141	0.2872	0.0323	0.0001
266989_at	22089	83.7656	0.2959	0.032	0.0001
261785_at	16885	84.0079	0.2991	0.0318	0.0001
260419_at	15519	85.297	0.3001	0.032	0.0001
263046_at	18146	86.7298	0.3044	0.0324	0.0001
248596_at	3696	87.9892	0.3067	0.033	0.0001
246978_at	2078	88.3534	0.3055	0.0327	0.0001
250054_at	5154	89.1389	0.2949	0.0329	0.0001
267425_at	22525	90.8082	0.3086	0.0336	0.0001
250794_at	5894	90.9339	0.3098	0.0333	0.0001
251827_at	6927	91.2955	0.3128	0.0333	0.0001
258158_at	13258	94.0693	0.313	0.0352	0.0001
256128_at	11228	96.4097	0.3166	0.0372	0.0001
263174_at	18274	97.3104	0.3233	0.0381	0.0002
254041_at	9141	98.1451	0.322	0.0384	0.0002
247358_at	2458	99.0782	0.3213	0.0387	0.0002
254203_at	9303	101.201	0.33	0.0396	0.0002
255957_at	11057	103.35	0.3313	0.0409	0.0002
254574_at	9674	103.94	0.3369	0.0411	0.0002
259185_at	14285	104.408	0.3362	0.0413	0.0002
264898_at	19998	104.736	0.3362	0.0411	0.0002
257517_at	12617	104.887	0.3292	0.0407	0.0002
252712_at	7812	105.088	0.3334	0.0405	0.0002
265939_at	21039	108.861	0.3418	0.0444	0.0002
261570_at	16670	109.054	0.3441	0.0441	0.0002
259403_at	14503	109.415	0.3407	0.0441	0.0002
246884_at	1984	110.587	0.3057	0.0444	0.0002
263161_at	18261	110.927	0.3335	0.0444	0.0002
265122_at	20222	112.126	0.3477	0.0451	0.0002
252896_at	7996	113.598	0.3464	0.0463	0.0002
266418_at	21518	117.034	0.3565	0.0488	0.0002
259089_at	14189	117.763	0.3154	0.0484	0.0002
245075_at	175	120.104	0.358	0.0495	0.0002
252123_at	7223	120.913	0.3637	0.0496	0.0002
247827_at	2927	121.721	0.3674	0.0496	0.0002
257701_at	12801	122.362	0.3597	0.0499	0.0002
261137_at	16237	122.902	0.3609	0.0499	0.0002

## Sheet: Sheet2
	gene.index	RP/Rsum	FC:(class1/class2)	pfp	P.value
249866_at	4966	1.7783	38.1802	0	0
257823_at	12923	2.913	22.8602	0.005	0
257021_at	12121	5.7485	22.5481	0.0033	0
247713_at	2813	7.4917	13.8713	0.005	0
261576_at	16676	9.2724	12.4595	0.008	0
262388_at	17488	9.6885	16.7747	0.0067	0
261335_at	16435	11.7418	11.2705	0.01	0
255626_at	10726	11.8682	11.4912	0.0088	0
260475_at	15575	11.9907	12.3218	0.0089	0
266383_at	21483	13.5486	10.1737	0.008	0
245891_at	991	14.1002	11.6886	0.0082	0
260668_at	15768	15.0775	10.2489	0.0075	0
265221_s_at	20321	16.3522	9.2902	0.0077	0
261881_at	16981	17.1755	10.4204	0.0086	0
249477_s_at	4577	18.9649	8.3226	0.01	0
247326_at	2426	19.0782	8.8071	0.0094	0
258293_at	13393	19.2741	9.5786	0.0094	0
250764_at	5864	20.3885	8.8978	0.0089	0
259871_at	14971	21.7467	8.5325	0.01	0
254551_at	9651	21.9234	7.9391	0.0095	0
251733_at	6833	21.9311	8.2748	0.009	0
252612_at	7712	23.1868	9.1467	0.0091	0
264635_at	19735	24.9996	8.3837	0.0096	0
251895_at	6995	25.4361	7.9711	0.0092	0
254098_at	9198	27.1621	6.8382	0.0096	0
260004_at	15104	28.8909	7.2678	0.0096	0
263318_at	18418	29.2381	7.2267	0.0096	0
247717_at	2817	30.6975	6.5312	0.0104	0
255575_at	10675	33.2701	6.67	0.0107	0
254667_at	9767	34.1332	7.0059	0.0107	0
265929_s_at	21029	34.6083	6.7538	0.0106	0
259632_at	14732	38.3275	6.3438	0.0128	0
247541_at	2641	38.9262	6.4919	0.0127	0
253660_at	8760	39.1939	5.6885	0.0124	0
258091_at	13191	39.1971	6.1701	0.012	0
249101_at	4201	40.029	5.9447	0.0117	0
266322_at	21422	42.2949	6.1577	0.0135	0
260950_s_at	16050	44.3555	5.6104	0.0155	0
250741_at	5841	45.883	5.5009	0.0156	0
250475_at	5575	46.2106	5.6967	0.0155	0
256787_at	11887	46.2773	5.3279	0.0151	0
261410_at	16510	47.0319	5.5775	0.015	0
253510_at	8610	48.1393	5.6867	0.0151	0
248622_at	3722	48.8395	5.1063	0.0155	0
252367_at	7467	52.8324	5.0891	0.0176	0
253040_at	8140	53.128	5.3945	0.0176	0
262446_at	17546	53.2037	5.4297	0.0172	0
249559_at	4659	53.6032	5.008	0.0171	0
258935_at	14035	53.8808	4.9269	0.0169	0
260007_at	15107	54.7324	5.114	0.0168	0
246933_at	2033	55.4198	4.9756	0.0169	0
266395_at	21495	56.4183	4.9784	0.0173	0
259009_at	14109	57.6086	4.9309	0.0183	0
257035_at	12135	57.7257	4.7884	0.018	0
264741_at	19841	57.8908	5.1145	0.0178	0
260012_at	15112	58.6742	4.8178	0.018	0
245756_at	856	59.4247	4.9996	0.0182	0
252563_at	7663	61.6303	4.8976	0.0193	0
252011_at	7111	63.0904	4.672	0.0203	0.0001
251144_at	6244	65.7563	4.5279	0.0227	0.0001
255129_at	10229	66.3	4.3977	0.0231	0.0001
261895_at	16995	66.4929	4.6579	0.0231	0.0001
256255_at	11355	66.7688	4.6774	0.0229	0.0001
261438_at	16538	68.9592	4.4716	0.0247	0.0001
248619_at	3719	70.6733	4.5548	0.0257	0.0001
264280_at	19380	71.8617	4.0693	0.0267	0.0001
251886_at	6986	72.7416	4.4319	0.0272	0.0001
252220_at	7320	74.7876	4.065	0.0281	0.0001
256024_at	11124	75.4013	4.1581	0.0281	0.0001
265025_at	20125	77.5793	4.3509	0.0293	0.0001
259925_at	15025	77.6678	3.9692	0.0289	0.0001
249057_at	4157	78.1844	3.9182	0.0288	0.0001
260662_at	15762	80.6624	3.9085	0.0307	0.0001
254371_at	9471	81.4861	4.1441	0.0309	0.0001
259015_at	14115	83.5036	3.9572	0.0317	0.0001
252604_at	7704	84.0442	3.7354	0.032	0.0001
259426_at	14526	84.5757	4.1069	0.0319	0.0001
257151_at	12251	85.8428	3.8597	0.0321	0.0001
258851_at	13951	88.149	4.037	0.0339	0.0001
248263_at	3363	90.6271	3.8219	0.036	0.0001
256131_at	11231	90.8812	3.7355	0.0358	0.0001
256731_at	11831	92.9978	3.6158	0.0378	0.0001
254687_at	9787	94.752	3.8577	0.0386	0.0001
251996_at	7096	95.8177	3.5195	0.0392	0.0001
266745_at	21845	96.0798	3.7116	0.0391	0.0001
265962_at	21062	96.2097	3.5224	0.0386	0.0001
265478_at	20578	97.8648	3.4358	0.0397	0.0002
248539_at	3639	98.4268	3.7076	0.0399	0.0002
262750_at	17850	98.6816	3.4069	0.0399	0.0002
259382_s_at	14482	102.324	3.4002	0.043	0.0002
249136_at	4236	104.666	3.5242	0.0445	0.0002
260611_at	15711	104.675	3.2958	0.044	0.0002
264433_at	19533	104.815	3.3185	0.0438	0.0002
251975_at	7075	107.697	3.3257	0.0457	0.0002
262399_at	17499	110.335	3.3	0.0475	0.0002
265588_at	20688	112.805	3.2365	0.0486	0.0002
253043_at	8143	113.225	3.1926	0.0484	0.0002
262704_at	17804	113.558	3.306	0.0485	0.0002
256062_at	11162	114.328	3.2629	0.0485	0.0002
257715_at	12815	114.429	3.2447	0.0482	0.0002
253161_at	8261	114.772	3.2161	0.048	0.0002
258503_at	13603	115.252	3.3042	0.0478	0.0002
262912_at	18012	115.372	3.3854	0.0474	0.0002
258225_at	13325	115.775	3.1681	0.0476	0.0002
247549_at	2649	118.001	3.3792	0.0489	0.0002
261514_at	16614	118.452	3.1607	0.0489	0.0002
264313_at	19413	119.032	3.1959	0.0488	0.0002
265948_at	21048	119.584	3.2899	0.0492	0.0002
265188_at	20288	120.067	3.2149	0.0493	0.0002
255734_at	10834	120.856	3.1467	0.0496	0.0002
265387_at	20487	120.947	3.1256	0.0492	0.0002
254631_at	9731	121.161	3.2298	0.0488	0.0002
256891_at	11991	121.493	3.3112	0.0487	0.0002
253017_at	8117	122.511	3.1248	0.0489	0.0002
251065_at	6165	123.625	3.0923	0.0491	0.0002
259004_at	14104	124.116	3.083	0.0491	0.0002
261247_at	16347	124.172	3.1107	0.0487	0.0002
253191_at	8291	124.874	3.0426	0.0486	0.0003
265444_s_at	20544	125.095	3.0252	0.0483	0.0003
259386_at	14486	125.245	3.0206	0.0479	0.0003
248535_at	3635	125.457	3.0923	0.0478	0.0003
257026_at	12126	126.329	3.0609	0.048	0.0003
265248_at	20348	127.246	3.0667	0.048	0.0003
264931_at	20031	127.582	3.2148	0.0477	0.0003
246125_at	1225	128.553	3.0231	0.048	0.0003
247304_at	2404	130.296	3.2556	0.0492	0.0003
260408_at	15508	131.117	3.1406	0.0492	0.0003
