# Supplementary material for: Repression of Flowering by the miR172 Target SMZ
Source: PLoS Biol. 2009 Jul 7;7(7):e1000148. doi: 10.1371/journal.pbio.1000148 (PMC2701598; doi:10.1371/journal.pbio.1000148)
Supplement: Dataset S4 — RankProducts results. Compressed folder containing results from all RankProducts pairwise comparisons (pfp<0.05; 100 permutations) within a genotype (flc-3; smz-D flc-3) or between genotypes at a given time point for leaves and meristems. (0.32 MB ZIP) [file pbio.1000148.s004.zip › RankProducts_results/SMZ_apices_RankProducts/flc-3_day5_vs_smz-D+flc-3_day5.xls]

## Sheet: Sheet1
	gene.index	RP/Rsum	FC:(class1/class2)	pfp	P.value
250657_at	5757	1	0.0016	0	0
251811_at	6911	2	0.005	0	0
266965_at	22065	3	0.0478	0	0
267497_at	22597	5.856	0.1231	0	0
260037_at	15137	6.8872	0.1198	0.002	0
251245_at	6345	12.2338	0.1636	0.0067	0
265468_at	20568	12.2425	0.1834	0.0057	0
259009_at	14109	14.9849	0.1851	0.0062	0
257641_s_at	12741	16.1006	0.1953	0.0067	0
251928_at	7028	24.1162	0.2405	0.013	0
256731_at	11831	28.413	0.2443	0.0173	0
253344_at	8444	29.8471	0.2754	0.0183	0
266078_at	21178	31.7625	0.2896	0.0238	0
247592_at	2692	33.2701	0.268	0.0229	0
251301_at	6401	37.445	0.2427	0.0287	0
251012_at	6112	38.4803	0.3158	0.0275	0
265342_at	20442	38.6994	0.2359	0.0265	0
255726_at	10826	42.2731	0.279	0.0322	0
250764_at	5864	43.7993	0.2609	0.0326	0
259327_at	14427	44.1357	0.3231	0.032	0
266391_at	21491	46.8668	0.3229	0.0338	0
252011_at	7111	48.7204	0.2586	0.0359	0
264052_at	19152	55.3394	0.3293	0.0448	0
260070_at	15170	59.4871	0.35	0.0475	0
267317_at	22417	61.4044	0.3527	0.0492	0.0001

## Sheet: Sheet2
	gene.index	RP/Rsum	FC:(class1/class2)	pfp	P.value
247553_at	2653	1.6818	35.7228	0	0
260012_at	15112	2.4495	29.8959	0.005	0
267460_at	22560	2.8925	28.1591	0.0033	0
261375_at	16475	3.4641	26.8104	0.0025	0
259372_at	14472	4.9492	18.719	0.004	0
249005_at	4105	5.3836	18.8009	0.0033	0
250869_at	5969	7.4833	14.66	0.0043	0
249614_at	4714	7.6673	14.6305	0.0038	0
260004_at	15104	10.9545	10.8487	0.0056	0
252415_at	7515	11.8216	9.4777	0.006	0
264363_at	19463	12.6664	9.1872	0.0055	0
267509_at	22609	13.3884	8.7469	0.005	0
245884_at	984	13.6346	8.8039	0.0046	0
260355_at	15455	16.4007	7.7762	0.0057	0
257051_at	12151	16.6553	7.6095	0.0053	0
245928_s_at	1028	19.9081	6.8544	0.0094	0
254574_at	9674	20.9798	6.6775	0.0094	0
257636_at	12736	21.0217	6.4026	0.0089	0
247490_at	2590	22.1997	5.9426	0.01	0
263161_at	18261	22.4833	6.5314	0.0095	0
253161_at	8261	23.7368	6.3693	0.009	0
249012_at	4112	23.7862	6.0411	0.0086	0
264907_at	20007	23.9185	6.0521	0.0083	0
267083_at	22183	24.4261	6.1597	0.0079	0
253488_at	8588	28.9153	5.0757	0.01	0
251898_at	6998	31.8982	4.8613	0.0108	0
263539_at	18639	33.1583	4.6576	0.0104	0
264041_at	19141	33.9443	4.6738	0.0104	0
259802_at	14902	35.6206	4.8928	0.011	0
247719_at	2819	36.3973	4.3973	0.012	0
257129_at	12229	38.0588	4.3863	0.0123	0
246967_at	2067	38.5097	4.314	0.0119	0
255216_s_at	10316	38.6378	4.3072	0.0118	0
256451_s_at	11551	39.2487	4.0922	0.0118	0
245253_at	353	41.7009	4.0384	0.014	0
258270_at	13370	45.0433	3.9106	0.0153	0
247162_at	2262	45.3605	3.8687	0.0149	0
260546_at	15646	45.3862	3.855	0.0145	0
255448_at	10548	45.8911	3.9129	0.0146	0
266150_s_at	21250	48.5378	3.7352	0.017	0
254098_at	9198	50.387	4.0247	0.0176	0
259507_at	14607	50.4941	3.6159	0.0171	0
260287_at	15387	53.2557	3.7133	0.02	0
255644_at	10744	54.5534	3.544	0.0202	0
256418_at	11518	54.5998	3.487	0.0198	0
256597_at	11697	57.7502	3.7525	0.0213	0
254001_at	9101	58.2647	3.5811	0.0211	0
245088_at	188	58.5523	3.6767	0.021	0
264339_at	19439	59.5575	3.4388	0.0218	0
250483_at	5583	60.1471	3.3128	0.0214	0
259104_at	14204	60.608	3.2997	0.0216	0
246072_at	1172	61.7175	3.2808	0.0225	0.0001
263971_at	19071	63.3905	3.4944	0.0236	0.0001
248062_at	3162	64.3493	3.3595	0.0239	0.0001
245325_at	425	66.0003	3.201	0.0256	0.0001
262986_at	18086	66.4304	3.4663	0.0254	0.0001
259839_at	14939	66.6249	3.2139	0.0256	0.0001
253101_at	8201	68.2867	3.167	0.0264	0.0001
254971_at	10071	74.5391	2.9874	0.032	0.0001
251575_at	6675	76.0267	3.044	0.0327	0.0001
249709_at	4809	76.366	2.9606	0.0321	0.0001
247628_at	2728	76.6725	2.9582	0.0323	0.0001
263690_at	18790	77.2252	2.9513	0.0324	0.0001
262262_at	17362	77.7351	2.9286	0.0323	0.0001
250918_at	6018	77.9211	3.0241	0.0318	0.0001
262121_at	17221	78.0071	3.0326	0.0314	0.0001
247469_at	2569	78.4625	3.1441	0.0315	0.0001
246919_at	2019	79.9269	2.9052	0.0326	0.0001
253258_at	8358	90.6832	2.8781	0.0428	0.0001
260900_s_at	16000	92.198	2.7077	0.0433	0.0001
254490_at	9590	93.9818	2.7405	0.0441	0.0001
251543_at	6643	97.3028	2.7082	0.046	0.0001
256818_at	11918	98.7185	2.6356	0.0474	0.0002
246531_at	1631	99.3909	2.6987	0.0476	0.0002
251457_s_at	6557	99.8463	2.7141	0.0475	0.0002
258552_at	13652	100.938	2.6471	0.0484	0.0002
