# Supplementary material for: Repression of Flowering by the miR172 Target SMZ
Source: PLoS Biol. 2009 Jul 7;7(7):e1000148. doi: 10.1371/journal.pbio.1000148 (PMC2701598; doi:10.1371/journal.pbio.1000148)
Supplement: Dataset S4 — RankProducts results. Compressed folder containing results from all RankProducts pairwise comparisons (pfp<0.05; 100 permutations) within a genotype (flc-3; smz-D flc-3) or between genotypes at a given time point for leaves and meristems. (0.32 MB ZIP) [file pbio.1000148.s004.zip › RankProducts_results/SMZ_apices_RankProducts/flc-3_day7_vs_smz-D+flc-3_day7.xls]

## Sheet: Sheet1
	gene.index	RP/Rsum	FC:(class1/class2)	pfp	P.value
250657_at	5757	1	0.0014	0	0
251811_at	6911	2	0.0032	0	0
247713_at	2813	6.8173	0.0486	0	0
260037_at	15137	8.6289	0.0573	0.0025	0
247326_at	2426	11.1597	0.0628	0.008	0
249101_at	4201	12.9759	0.0827	0.0067	0
249866_at	4966	13.7035	0.0661	0.0057	0
264299_s_at	19399	14.0176	0.0716	0.005	0
255479_at	10579	14.2144	0.0663	0.0044	0
249477_s_at	4577	14.9399	0.0897	0.004	0
259009_at	14109	15.227	0.0673	0.0036	0
257823_at	12923	17.3301	0.0997	0.0042	0
261576_at	16676	18.67	0.0969	0.0062	0
246099_at	1199	18.9479	0.0786	0.0057	0
265221_s_at	20321	19.6972	0.1033	0.0053	0
257641_s_at	12741	21.1421	0.0886	0.0062	0
266965_at	22065	26.5344	0.1181	0.01	0
259632_at	14732	28.0712	0.1177	0.0111	0
260475_at	15575	28.1336	0.1081	0.0105	0
263318_at	18418	28.199	0.1296	0.01	0
253660_at	8760	28.7655	0.1224	0.01	0
249215_at	4315	29.0241	0.127	0.0095	0
245756_at	856	29.3384	0.1235	0.0096	0
265248_at	20348	32.0711	0.1257	0.0113	0
259786_at	14886	32.4644	0.1228	0.0116	0
256787_at	11887	33.0089	0.1386	0.0115	0
257206_at	12306	33.1653	0.1145	0.0111	0
250475_at	5575	35.5702	0.1448	0.0139	0
260668_at	15768	35.6365	0.138	0.0134	0
256731_at	11831	36.0943	0.1435	0.0137	0
249057_at	4157	36.4341	0.1384	0.0132	0
259382_s_at	14482	37.1729	0.1424	0.0134	0
267497_at	22597	41.0284	0.1529	0.0167	0
261717_at	16817	41.2153	0.1434	0.0165	0
245891_at	991	41.8025	0.1414	0.0163	0
259925_at	15025	43.5936	0.1566	0.0164	0
258121_s_at	13221	46.804	0.1592	0.0192	0
259327_at	14427	48.0322	0.1618	0.0195	0
265468_at	20568	50.5121	0.1694	0.0197	0
254016_at	9116	52.698	0.1698	0.0205	0
266745_at	21845	54.674	0.1809	0.0215	0
266322_at	21422	55.9263	0.1769	0.0214	0
266110_at	21210	55.9624	0.1754	0.0209	0
250445_at	5545	57.2429	0.184	0.0223	0
255734_at	10834	60.7042	0.1821	0.0258	0.0001
259386_at	14486	61.5795	0.1908	0.0263	0.0001
252367_at	7467	64.6172	0.1865	0.0296	0.0001
260950_s_at	16050	67.1998	0.1944	0.0317	0.0001
252220_at	7320	67.2164	0.1958	0.031	0.0001
266383_at	21483	67.7363	0.1981	0.031	0.0001
249971_at	5071	69.8429	0.1931	0.0325	0.0001
266300_at	21400	70.6078	0.1987	0.0329	0.0001
261335_at	16435	71.3213	0.2006	0.0332	0.0001
251996_at	7096	71.4528	0.2006	0.0326	0.0001
256062_at	11162	71.6028	0.2027	0.0322	0.0001
248867_at	3967	71.8642	0.2006	0.032	0.0001
261934_at	17034	72.9865	0.2005	0.0325	0.0001
264741_at	19841	73.6425	0.2055	0.0324	0.0001
246933_at	2033	77.2195	0.2091	0.0354	0.0001
265342_at	20442	78.5466	0.2144	0.0363	0.0001
247903_at	3003	81.4666	0.2195	0.038	0.0001
261110_at	16210	82.2298	0.2183	0.0385	0.0001
267298_at	22398	83.5179	0.219	0.0387	0.0001
247592_at	2692	85.1409	0.2212	0.0398	0.0001
248551_at	3651	85.5322	0.2208	0.0394	0.0001
256255_at	11355	85.8494	0.2208	0.0388	0.0001
266415_at	21515	87.7864	0.2277	0.041	0.0001
262580_at	17680	88.57	0.2204	0.0412	0.0001
256024_at	11124	89.6731	0.2278	0.0416	0.0001
261514_at	16614	90.1806	0.2285	0.0411	0.0001
250293_s_at	5393	90.8801	0.2292	0.0414	0.0001
250083_at	5183	92.0585	0.2279	0.0414	0.0001
266983_at	22083	92.2107	0.234	0.041	0.0001
266078_at	21178	93.676	0.2291	0.0412	0.0001
262793_at	17893	94.6219	0.2339	0.0416	0.0001
247549_at	2649	98.5393	0.2389	0.0453	0.0002
255549_at	10649	98.8891	0.2398	0.0452	0.0002
251144_at	6244	99.7296	0.2396	0.0454	0.0002
246602_at	1702	99.7518	0.2369	0.0448	0.0002
265572_at	20672	100.931	0.2379	0.0459	0.0002
262750_at	17850	103.442	0.246	0.0469	0.0002
267317_at	22417	104.428	0.2457	0.0471	0.0002

## Sheet: Sheet2
	gene.index	RP/Rsum	FC:(class1/class2)	pfp	P.value
259372_at	14472	1.8612	122.601	0	0
267460_at	22560	2.2134	106.49	0	0
261375_at	16475	2.5149	96.3206	0	0
247553_at	2653	2.9907	102.878	0	0
249939_at	5039	5.01	84.6286	0.002	0
249614_at	4714	6.4022	74.1699	0.0033	0
251898_at	6998	6.964	63.6381	0.0043	0
249005_at	4105	8.7118	40.976	0.0062	0
245275_at	375	11.3052	31.022	0.0056	0
264363_at	19463	11.4085	29.2117	0.005	0
245928_s_at	1028	12.1982	32.6915	0.0064	0
246531_at	1631	12.8442	25.996	0.0067	0
259124_at	14224	13.2904	25.7936	0.0062	0
246072_at	1172	14.8477	23.4351	0.0071	0
254391_at	9491	15.362	22.8507	0.0067	0
257051_at	12151	16.2887	21.4335	0.0062	0
254234_at	9334	17.5492	21.4729	0.0082	0
245842_at	942	19.0383	19.9785	0.0089	0
260355_at	15455	19.0482	19.7211	0.0084	0
264907_at	20007	19.2672	19.5026	0.008	0
267389_at	22489	21.1063	17.6173	0.0081	0
259802_at	14902	22.197	17.908	0.0077	0
264872_at	19972	22.7126	16.7999	0.0074	0
252200_at	7300	24.3956	16.0763	0.0079	0
266353_at	21453	24.76	16.8811	0.008	0
265441_at	20541	27.189	14.6037	0.0096	0
246967_at	2067	27.6768	14.6742	0.0093	0
260012_at	15112	28.41	14.3268	0.0096	0
263161_at	18261	28.5469	14.1824	0.0093	0
253483_at	8583	31.6149	12.6975	0.01	0
255644_at	10744	32.5547	13.0839	0.0097	0
245560_at	660	32.671	12.3291	0.0094	0
254203_at	9303	33.3647	12.6824	0.0094	0
264041_at	19141	33.6947	12.7514	0.0094	0
247490_at	2590	35.3336	12.304	0.0103	0
250869_at	5969	37.434	11.0549	0.0108	0
245884_at	984	37.623	11.9438	0.0108	0
253309_at	8409	39.3278	10.8443	0.0116	0
260410_at	15510	39.5936	10.8169	0.0113	0
264180_at	19280	42.8017	9.8827	0.0125	0
255302_at	10402	43.736	10.3501	0.0132	0
251979_at	7079	45.3037	9.6252	0.0136	0
257129_at	12229	47.3439	9.3087	0.0151	0
251028_at	6128	47.3709	9.3923	0.0148	0
255216_s_at	10316	47.7536	9.2815	0.0147	0
253488_at	8588	49.2781	9.016	0.0154	0
254595_at	9695	50.6392	8.861	0.0164	0
247463_at	2563	51.7627	8.7343	0.0169	0
253629_at	8729	54.7584	8.4577	0.0186	0
254574_at	9674	54.9444	8.4861	0.0188	0
267264_at	22364	55.4564	8.2697	0.0188	0
251986_at	7086	55.8211	8.352	0.0188	0
245571_at	671	56.4946	8.1604	0.0192	0
249012_at	4112	57.478	8.1963	0.0196	0
247719_at	2819	58.5601	7.9991	0.0205	0
248496_at	3596	58.5864	7.7057	0.0202	0
245253_at	353	60.5182	7.7226	0.0218	0.0001
253101_at	8201	60.5839	7.8257	0.0214	0.0001
252618_at	7718	62.3607	8.4507	0.022	0.0001
267509_at	22609	65.3489	7.2505	0.0225	0.0001
258270_at	13370	65.3764	7.2527	0.0221	0.0001
254915_s_at	10015	65.9876	7.3958	0.0223	0.0001
252896_at	7996	66.1318	7.3732	0.0221	0.0001
257930_at	13030	68.2754	7.0656	0.023	0.0001
255795_at	10895	68.9875	7.4683	0.0232	0.0001
263971_at	19071	69.188	6.961	0.0229	0.0001
258338_at	13438	70.0665	6.9019	0.0233	0.0001
257314_at	12414	70.0958	6.9625	0.0229	0.0001
263809_at	18909	70.8714	6.9078	0.0233	0.0001
247684_at	2784	72.0382	6.6753	0.024	0.0001
246919_at	2019	72.0951	6.8139	0.0238	0.0001
259549_at	14649	72.181	6.7739	0.0236	0.0001
246002_at	1102	72.4812	6.7359	0.0236	0.0001
267425_at	22525	73.1652	6.9234	0.0235	0.0001
264606_at	19706	73.9011	6.872	0.0237	0.0001
260546_at	15646	75.7383	6.4126	0.0253	0.0001
260592_at	15692	78.753	6.3112	0.0277	0.0001
248104_at	3204	83.0567	5.9912	0.0305	0.0001
245819_at	919	83.3023	6.0335	0.0303	0.0001
265261_at	20361	83.311	6.0758	0.0299	0.0001
250483_at	5583	83.9375	6.1579	0.0299	0.0001
252197_at	7297	84.3369	5.7835	0.0296	0.0001
245349_at	449	85.9254	5.8797	0.031	0.0001
254041_at	9141	87.1833	5.897	0.0323	0.0001
264151_at	19251	88.3281	5.9834	0.0322	0.0001
249709_at	4809	89.5141	5.918	0.0323	0.0001
250533_at	5633	90.145	5.5477	0.0328	0.0001
259403_at	14503	93.177	5.5339	0.036	0.0001
247162_at	2262	93.2241	5.4969	0.036	0.0001
257701_at	12801	93.3958	5.5653	0.0356	0.0001
246380_at	1480	97.4822	5.3109	0.0374	0.0001
250108_at	5208	97.9244	5.4821	0.0372	0.0001
265722_at	20822	98.3585	5.4403	0.037	0.0002
250918_at	6018	99.3305	5.3274	0.0374	0.0002
263690_at	18790	99.7053	5.3488	0.0375	0.0002
255604_at	10704	100.486	5.219	0.0375	0.0002
260676_at	15776	102.406	5.0636	0.0382	0.0002
256451_s_at	11551	102.574	5.1287	0.0379	0.0002
251780_s_at	6880	107.095	5.1913	0.0417	0.0002
251575_at	6675	107.512	5.0497	0.0417	0.0002
256597_at	11697	108.45	5.1849	0.0419	0.0002
245325_at	425	110.017	5.0409	0.0425	0.0002
257642_at	12742	111.646	4.8863	0.0432	0.0002
255957_at	11057	113.823	5.1554	0.045	0.0002
254907_at	10007	113.999	4.9042	0.0447	0.0002
257517_at	12617	117.453	4.7257	0.0462	0.0002
263092_at	18192	117.475	4.8038	0.0458	0.0002
254754_at	9854	120.494	4.8672	0.0472	0.0002
247358_at	2458	121.187	4.6736	0.047	0.0002
245885_at	985	121.8	4.659	0.0468	0.0002
261581_at	16681	122.176	4.6317	0.0467	0.0002
259831_at	14931	125.121	4.4959	0.0486	0.0002
248676_at	3776	126.3	4.893	0.0491	0.0002
259507_at	14607	126.343	4.4962	0.0487	0.0002
247041_at	2141	127.871	4.4877	0.0497	0.0003
