# Supplementary material for: Repression of Flowering by the miR172 Target SMZ
Source: PLoS Biol. 2009 Jul 7;7(7):e1000148. doi: 10.1371/journal.pbio.1000148 (PMC2701598; doi:10.1371/journal.pbio.1000148)
Supplement: Dataset S4 — RankProducts results. Compressed folder containing results from all RankProducts pairwise comparisons (pfp<0.05; 100 permutations) within a genotype (flc-3; smz-D flc-3) or between genotypes at a given time point for leaves and meristems. (0.32 MB ZIP) [file pbio.1000148.s004.zip › RankProducts_results/SMZ_apices_RankProducts/smz-D+flc-3_day0_vs_378.xls]

## Sheet: Sheet1
	gene.index	RP/Rsum	FC:(class1/class2)	pfp	P.value
253416_at	8516	1.8612	0.0353	0.0033	0
264846_at	19946	1.8612	0.0413	0.0033	0
253298_at	8398	2.6591	0.0445	0	0
260869_at	15969	4.0906	0.0571	0.0025	0
252882_at	7982	5.0454	0.0587	0.002	0
258497_at	13597	5.0915	0.0595	0.0017	0
245226_at	326	6.7007	0.0747	0.0014	0
265948_at	21048	8.8878	0.0984	0.0025	0
254001_at	9101	9.4763	0.0939	0.0033	0
254200_at	9300	10.0199	0.1	0.003	0
266693_at	21793	12.9032	0.1194	0.0027	0
246490_at	1590	13.1131	0.1178	0.0025	0
264635_at	19735	13.4164	0.1275	0.0023	0
266719_at	21819	13.7293	0.1251	0.0021	0
261569_at	16669	14.1066	0.1241	0.002	0
267230_at	22330	16.1078	0.1355	0.0025	0
252746_at	7846	20.7981	0.1586	0.0053	0
249606_at	4706	20.9803	0.1605	0.005	0
250099_at	5199	21.0559	0.1512	0.0047	0
259507_at	14607	22.2048	0.1649	0.0055	0
256266_at	11366	25.6436	0.1778	0.0076	0
247024_at	2124	25.718	0.1836	0.0077	0
248062_at	3162	26.1332	0.1808	0.0074	0
260727_at	15827	27.6825	0.1888	0.0092	0
258349_at	13449	29.2771	0.1872	0.0112	0
248684_at	3784	29.7775	0.1971	0.0108	0
260427_at	15527	30.1237	0.1836	0.0107	0
257876_at	12976	31.1572	0.2081	0.0104	0
250464_at	5564	34.0486	0.2081	0.0131	0
257153_at	12253	34.9915	0.2139	0.014	0
252604_at	7704	35.8166	0.2119	0.0139	0
253915_at	9015	37.2457	0.217	0.0134	0
263096_at	18196	37.7213	0.2257	0.0142	0
261826_at	16926	38.736	0.2211	0.015	0
258723_at	13823	40.5364	0.2377	0.016	0
249384_at	4484	41.6024	0.2359	0.0167	0
259879_at	14979	43.3524	0.228	0.017	0
266503_at	21603	43.8858	0.241	0.0171	0
250741_at	5841	46.1996	0.2211	0.0185	0
255807_at	10907	53.3574	0.2688	0.0232	0
262119_s_at	17219	53.7688	0.267	0.0229	0
260461_at	15561	54.7161	0.2756	0.0233	0
249337_at	4437	55.0881	0.27	0.023	0
249917_at	5017	55.3849	0.2601	0.023	0
259802_at	14902	55.7125	0.2668	0.0233	0
256131_at	11231	59.0436	0.2791	0.0257	0.0001
260741_at	15841	60.3479	0.283	0.026	0.0001
260419_at	15519	66.0302	0.2897	0.0302	0.0001
263252_at	18352	68.2013	0.3015	0.0316	0.0001
246523_at	1623	68.5806	0.2986	0.0312	0.0001
256927_at	12027	69.3472	0.2962	0.0314	0.0001
264636_at	19736	69.4101	0.2879	0.0308	0.0001
257643_at	12743	70.835	0.2925	0.0319	0.0001
248448_at	3548	70.9861	0.2964	0.0313	0.0001
253874_at	8974	71.6156	0.2897	0.0309	0.0001
264931_at	20031	72.3402	0.2968	0.0311	0.0001
245998_at	1098	73.3631	0.2964	0.0318	0.0001
261807_at	16907	74.8367	0.292	0.0331	0.0001
258724_at	13824	75.3534	0.317	0.0327	0.0001
249415_at	4515	75.6437	0.3134	0.0327	0.0001
261016_at	16116	75.6586	0.31	0.0321	0.0001
258879_at	13979	75.8692	0.3057	0.0316	0.0001
266150_s_at	21250	81.3424	0.3219	0.0362	0.0001
251317_at	6417	81.7747	0.3242	0.0361	0.0001
265999_at	21099	83.5835	0.323	0.0374	0.0001
247719_at	2819	84.4081	0.3139	0.0371	0.0001
264898_at	19998	85.5659	0.3333	0.0381	0.0001
246525_at	1625	85.918	0.3341	0.0382	0.0001
259403_at	14503	86.0522	0.3172	0.0378	0.0001
258609_at	13709	87.8662	0.327	0.0389	0.0001
250007_at	5107	88.2476	0.334	0.0385	0.0001
247266_at	2366	90.4588	0.3383	0.0406	0.0001
261260_at	16360	92.9825	0.3443	0.0427	0.0001
267517_at	22617	93.9331	0.349	0.0432	0.0001
245325_at	425	99.1784	0.3528	0.0472	0.0002
254120_at	9220	99.4802	0.3192	0.0471	0.0002
266555_at	21655	101.606	0.3517	0.0479	0.0002

## Sheet: Sheet2
	gene.index	RP/Rsum	FC:(class1/class2)	pfp	P.value
267461_at	22561	1.1892	83.384	0	0
256221_at	11321	1.6818	64.3989	0	0
249741_at	4841	3	25.8008	0	0
257832_at	12932	4.6007	14.7378	0.0025	0
251196_at	6296	7.4448	10.1688	0.004	0
253421_at	8521	7.9328	10.0097	0.0033	0
252102_at	7202	11.7774	8.8901	0.0071	0
249174_at	4274	12.7468	9.001	0.0075	0
251919_at	7019	13.0676	8.7556	0.0078	0
262629_at	17729	14.1703	7.8035	0.01	0
263548_at	18648	15.5688	7.437	0.01	0
258735_at	13835	15.6821	7.4459	0.0092	0
253627_at	8727	15.8032	7.511	0.0085	0
259878_at	14978	17.7046	7.4147	0.0093	0
264211_at	19311	18.1784	7.0706	0.0087	0
250649_at	5749	18.735	6.8742	0.0088	0
245319_at	419	19.3876	6.7053	0.0094	0
257628_at	12728	19.5874	6.5865	0.0089	0
262236_at	17336	22.1	6.3169	0.0089	0
253581_at	8681	22.1013	6.2943	0.0085	0
265471_at	20571	26.3968	6.0596	0.0114	0
263126_at	18226	29.1641	5.6407	0.0127	0
252464_at	7564	30.025	5.4955	0.0126	0
252475_s_at	7575	32.2773	5.5162	0.0133	0
251494_at	6594	33.1851	5.4993	0.0132	0
267265_at	22365	33.3077	5.2404	0.0127	0
265478_at	20578	33.8116	5.5031	0.013	0
262309_at	17409	36.2999	5.0066	0.0129	0
252468_at	7568	39.5914	4.791	0.0155	0
260753_at	15853	40.5212	4.7614	0.0157	0
259751_at	14851	41.6748	4.7465	0.0161	0
248337_at	3437	42.6835	4.709	0.0162	0
258939_at	14039	43.2285	4.8499	0.0179	0
248744_at	3844	44.1227	4.6738	0.0188	0
245602_at	702	44.4332	4.6817	0.0183	0
267364_at	22464	44.8679	4.6526	0.0181	0
261613_at	16713	46.6623	4.5221	0.0192	0
263046_at	18146	47.5057	4.5433	0.0192	0
260287_at	15387	49.4768	4.4369	0.0205	0
249645_at	4745	49.6336	4.3094	0.02	0
258322_at	13422	50.7355	4.3071	0.021	0
255070_at	10170	54.2678	4.2401	0.0233	0
258223_at	13323	55.549	4.2261	0.0247	0
253215_at	8315	56.2024	4.1161	0.0252	0
265480_at	20580	57.3316	4.1442	0.0258	0.0001
264045_at	19145	58.4973	4.1625	0.0267	0.0001
259992_at	15092	58.9547	4.1213	0.0266	0.0001
256601_s_at	11701	59.079	4.1126	0.026	0.0001
247754_at	2854	60.7797	4	0.0273	0.0001
255953_at	11053	61.0916	4.0116	0.0268	0.0001
252415_at	7515	62.0397	4.0533	0.0273	0.0001
267644_s_at	22744	67.3907	3.7962	0.0312	0.0001
266277_at	21377	68.7291	3.8445	0.0319	0.0001
266746_s_at	21846	70.2721	3.8054	0.0324	0.0001
247867_at	2967	71.4863	3.7174	0.0335	0.0001
251155_at	6255	73.2803	3.842	0.0346	0.0001
263495_at	18595	73.9234	3.6508	0.0347	0.0001
262226_at	17326	74.015	3.682	0.0341	0.0001
267280_at	22380	75.2138	3.734	0.0346	0.0001
255403_at	10503	76.4002	3.6149	0.035	0.0001
251221_at	6321	76.5805	3.6168	0.0344	0.0001
248138_at	3238	78.8575	3.4941	0.036	0.0001
260558_at	15658	81.7888	3.6466	0.0376	0.0001
262717_s_at	17817	82.1827	3.7371	0.0372	0.0001
253981_at	9081	82.9165	3.5774	0.0371	0.0001
263350_at	18450	83.1612	3.6536	0.0367	0.0001
265481_at	20581	85.0822	3.4546	0.0381	0.0001
262503_at	17603	86.3779	3.4479	0.0381	0.0001
261318_at	16418	88.3713	3.3705	0.0396	0.0001
255980_at	11080	90.321	3.3709	0.041	0.0001
260412_at	15512	92.5225	3.3846	0.0427	0.0001
267505_at	22605	94.4455	3.324	0.0442	0.0001
263497_at	18597	97.8541	3.2954	0.0475	0.0002
246831_at	1931	97.962	3.3916	0.0469	0.0002
263128_at	18228	98.443	3.2731	0.0473	0.0002
257985_at	13085	100.601	3.3299	0.048	0.0002
261076_at	16176	101.002	3.3136	0.0479	0.0002
253317_at	8417	103.113	3.1745	0.0496	0.0002
252927_at	8027	103.615	3.2196	0.0495	0.0002
264019_at	19119	104.123	3.1922	0.0492	0.0002
