# Supplementary material for: Repression of Flowering by the miR172 Target SMZ
Source: PLoS Biol. 2009 Jul 7;7(7):e1000148. doi: 10.1371/journal.pbio.1000148 (PMC2701598; doi:10.1371/journal.pbio.1000148)
Supplement: Dataset S4 — RankProducts results. Compressed folder containing results from all RankProducts pairwise comparisons (pfp<0.05; 100 permutations) within a genotype (flc-3; smz-D flc-3) or between genotypes at a given time point for leaves and meristems. (0.32 MB ZIP) [file pbio.1000148.s004.zip › RankProducts_results/SMZ_apices_RankProducts/smz-D+flc-3_day0_vs_379.xls]

## Sheet: Sheet1
	gene.index	RP/Rsum	FC:(class1/class2)	pfp	P.value
260869_at	15969	2.7832	0.0839	0	0
253298_at	8398	3.8858	0.1007	0.002	0
258497_at	13597	3.8858	0.1242	0.002	0
259802_at	14902	4.2426	0.1057	0	0
251245_at	6345	7.4156	0.1478	0.002	0
248062_at	3162	8.194	0.1357	0.0017	0
264846_at	19946	10.6099	0.1513	0.0029	0
254200_at	9300	11.8057	0.1645	0.0038	0
245325_at	425	12.8541	0.1877	0.0033	0
261569_at	16669	13.951	0.2059	0.004	0
249012_at	4112	14.8312	0.1752	0.0045	0
245226_at	326	15.0047	0.1786	0.0042	0
256266_at	11366	16.8221	0.2165	0.0062	0
246490_at	1590	17.3416	0.2092	0.0057	0
266719_at	21819	18.1784	0.2332	0.0053	0
260461_at	15561	20.0399	0.2212	0.0062	0
249384_at	4484	20.3791	0.2224	0.0059	0
265672_at	20772	21.3185	0.2249	0.0061	0
256597_at	11697	23.4346	0.223	0.0074	0
245276_at	376	24.8114	0.2461	0.0075	0
265948_at	21048	25.669	0.2337	0.0076	0
249606_at	4706	30.2071	0.2688	0.0132	0
248752_at	3852	33.7931	0.2807	0.0157	0
260727_at	15827	35.4526	0.2836	0.0167	0
264635_at	19735	39.4281	0.293	0.0208	0
257153_at	12253	39.4859	0.2863	0.02	0
249917_at	5017	39.634	0.2878	0.0196	0
267230_at	22330	39.7806	0.2998	0.0189	0
258596_at	13696	40.7958	0.2996	0.0186	0
257922_at	13022	41.0975	0.3023	0.018	0
260427_at	15527	41.1912	0.262	0.0177	0
263161_at	18261	41.605	0.302	0.0181	0
246125_at	1225	42.3346	0.3021	0.0179	0
266989_at	22089	43.3185	0.2899	0.0179	0
259507_at	14607	44.8532	0.3151	0.0183	0
254232_at	9332	45.346	0.3103	0.0181	0
255807_at	10907	51.7455	0.3139	0.0251	0
264898_at	19998	53.0777	0.3304	0.0258	0
248642_at	3742	55.1882	0.3404	0.0256	0
253874_at	8974	55.6576	0.3317	0.0253	0
266503_at	21603	55.8694	0.3443	0.0249	0
256131_at	11231	56.2053	0.3398	0.0245	0
248684_at	3784	57.1839	0.3448	0.0253	0
266108_at	21208	58.6303	0.3405	0.0259	0
252746_at	7846	60.0266	0.3496	0.0267	0.0001
259403_at	14503	60.48	0.3205	0.0263	0.0001
261260_at	16360	61.0156	0.3503	0.026	0.0001
247266_at	2366	62.7435	0.3574	0.0265	0.0001
247719_at	2819	66.2496	0.3532	0.0292	0.0001
250455_at	5555	72.6378	0.3597	0.0346	0.0001
247469_at	2569	74.4242	0.3412	0.0367	0.0001
251317_at	6417	77.0244	0.3789	0.04	0.0001
245965_at	1065	85.3576	0.3909	0.0474	0.0001
266895_at	21995	86.5548	0.3856	0.0491	0.0001
263096_at	18196	86.6961	0.3952	0.0484	0.0001
253258_at	8358	87.3399	0.3834	0.0482	0.0001

## Sheet: Sheet2
	gene.index	RP/Rsum	FC:(class1/class2)	pfp	P.value
267461_at	22561	1.6818	66.4875	0	0
256221_at	11321	1.968	48.4022	0	0
265615_at	20715	4.3315	31.4315	0.0033	0
249741_at	4841	7.4156	15.4138	0.005	0
258322_at	13422	9.2573	14.4508	0.006	0
262717_s_at	17817	12.6829	11.5821	0.005	0
263046_at	18146	13.6973	12.4096	0.0071	0
266746_s_at	21846	14.7645	10.9228	0.0075	0
252415_at	7515	14.8492	12.0515	0.0067	0
252102_at	7202	15.2089	10.7319	0.006	0
265511_at	20611	18.3422	10.6035	0.01	0
262629_at	17729	20.3715	9.3302	0.0133	0
263126_at	18226	20.4309	9.3442	0.0123	0
249174_at	4274	21.0414	9.0003	0.0114	0
265471_at	20571	21.2555	8.9217	0.0113	0
251524_at	6624	23.1174	9.0631	0.0112	0
266988_at	22088	23.6907	9.2142	0.0124	0
253421_at	8521	23.748	8.638	0.0117	0
251196_at	6296	25.2793	8.3392	0.0132	0
260287_at	15387	28.1999	8.1852	0.014	0
249645_at	4745	28.7619	7.8656	0.0133	0
255302_at	10402	30.0304	7.3219	0.0132	0
263548_at	18648	30.143	7.3708	0.0126	0
249866_at	4966	33.7827	7.0683	0.0142	0
257021_at	12121	34.3272	7.5312	0.0136	0
255437_at	10537	34.4087	7.3104	0.0131	0
259384_at	14484	36.2559	7.3325	0.0133	0
264960_at	20060	37.1308	7.109	0.0136	0
252367_at	7467	38.5778	7.0219	0.0138	0
263350_at	18450	42.3437	6.2207	0.0167	0
257832_at	12932	42.7514	5.809	0.0161	0
265680_at	20780	47.5965	5.6748	0.0222	0
259009_at	14109	48.3343	6.0012	0.0224	0
258735_at	13835	48.6103	5.7248	0.0221	0
259878_at	14978	48.7058	5.7593	0.0217	0
253215_at	8315	48.7079	5.989	0.0211	0
263497_at	18597	49.8473	6.0894	0.0224	0
259751_at	14851	53.4655	5.5448	0.025	0
250598_at	5698	53.7944	5.9124	0.0256	0
262986_at	18086	55.5061	5.5622	0.0262	0
257628_at	12728	55.5434	5.3711	0.0256	0
248337_at	3437	56.684	5.6451	0.0255	0
267265_at	22365	56.7643	5.2231	0.0251	0
253627_at	8727	57.511	5.0866	0.0245	0
266395_at	21495	60.4975	5.5009	0.0271	0.0001
262309_at	17409	63.6743	4.9989	0.0298	0.0001
259161_at	14261	65.2207	5.0681	0.0311	0.0001
254862_at	9962	66.7183	5.2874	0.0315	0.0001
264524_at	19624	68.6498	4.8502	0.0318	0.0001
246133_at	1233	69.3055	4.7694	0.0316	0.0001
251919_at	7019	69.7686	4.5757	0.0316	0.0001
250649_at	5749	69.8015	4.5559	0.031	0.0001
261453_at	16553	69.889	4.699	0.0306	0.0001
267083_at	22183	71.3618	4.7359	0.0317	0.0001
245319_at	419	73.886	4.5022	0.0345	0.0001
265478_at	20578	73.9975	4.6473	0.0343	0.0001
264211_at	19311	74.5036	4.294	0.0346	0.0001
263495_at	18595	79.502	4.4155	0.0393	0.0001
251494_at	6594	80.1968	4.47	0.0392	0.0001
267209_at	22309	83.3578	4.5823	0.0425	0.0001
265480_at	20580	83.4811	4.2864	0.0418	0.0001
246270_at	1370	84.2363	4.2754	0.0419	0.0001
258223_at	13323	84.518	4.2219	0.0421	0.0001
245483_at	583	85.0632	4.2272	0.0417	0.0001
255479_at	10579	86.0913	4.1827	0.0417	0.0001
261913_at	17013	88.7787	4.4721	0.0447	0.0001
247754_at	2854	89.7082	4.094	0.0451	0.0001
247867_at	2967	93.6103	4.0662	0.0475	0.0001
264019_at	19119	93.9015	4.0024	0.0471	0.0001
246831_at	1931	97.7251	3.9761	0.0507	0.0002
267364_at	22464	98.2081	3.942	0.0503	0.0002
267644_s_at	22744	99.8597	3.8992	0.0506	0.0002
248138_at	3238	100.679	3.7881	0.0501	0.0002
255626_at	10726	100.747	4.5285	0.0495	0.0002
267645_at	22745	101.352	4.2556	0.0495	0.0002
