# Supplementary material for: Repression of Flowering by the miR172 Target SMZ
Source: PLoS Biol. 2009 Jul 7;7(7):e1000148. doi: 10.1371/journal.pbio.1000148 (PMC2701598; doi:10.1371/journal.pbio.1000148)
Supplement: Dataset S4 — RankProducts results. Compressed folder containing results from all RankProducts pairwise comparisons (pfp<0.05; 100 permutations) within a genotype (flc-3; smz-D flc-3) or between genotypes at a given time point for leaves and meristems. (0.32 MB ZIP) [file pbio.1000148.s004.zip › RankProducts_results/SMZ_apices_RankProducts/smz-D+flc-3_day0_vs_380.xls]

## Sheet: Sheet1
	gene.index	RP/Rsum	FC:(class1/class2)	pfp	P.value
253298_at	8398	2.2134	0.0491	0.0033	0
260869_at	15969	2.2134	0.0494	0.0033	0
264846_at	19946	3.936	0.0672	0	0
258497_at	13597	5.785	0.0757	0.0025	0
257636_at	12736	5.9579	0.0834	0.002	0
248062_at	3162	8.1657	0.0896	0.0017	0
245226_at	326	8.8592	0.0945	0.0029	0
261569_at	16669	10.7187	0.1052	0.0038	0
266693_at	21793	11.6518	0.1131	0.0033	0
254200_at	9300	13.7653	0.1147	0.003	0
266719_at	21819	14.064	0.1263	0.0027	0
259802_at	14902	15.137	0.1219	0.0025	0
258419_at	13519	15.7285	0.1297	0.0023	0
263539_at	18639	16.3429	0.1204	0.0021	0
267230_at	22330	18.0607	0.1325	0.004	0
256597_at	11697	18.456	0.1317	0.0038	0
254001_at	9101	18.5787	0.1538	0.0035	0
249606_at	4706	19.6891	0.1431	0.005	0
256266_at	11366	19.7484	0.1437	0.0047	0
254574_at	9674	22.4472	0.147	0.006	0
246490_at	1590	22.5495	0.1516	0.0057	0
249012_at	4112	26.5496	0.1697	0.0105	0
253416_at	8516	27.415	0.1628	0.0104	0
260427_at	15527	28.1651	0.1714	0.01	0
249384_at	4484	28.4871	0.1701	0.0096	0
250099_at	5199	29.6333	0.179	0.0096	0
260727_at	15827	33.0141	0.1907	0.0119	0
254232_at	9332	33.1364	0.1813	0.0114	0
247266_at	2366	33.3398	0.1935	0.011	0
258723_at	13823	34.9389	0.1951	0.0117	0
245325_at	425	36.5823	0.2013	0.0135	0
250690_at	5790	37.2815	0.1989	0.0138	0
258349_at	13449	39.0612	0.2088	0.0152	0
253874_at	8974	40.1734	0.2077	0.0156	0
260461_at	15561	41.4093	0.2104	0.016	0
264898_at	19998	41.4969	0.216	0.0158	0
252395_at	7495	41.9762	0.2202	0.0165	0
265948_at	21048	43.0685	0.2212	0.0166	0
255957_at	11057	45.8353	0.227	0.0182	0
252414_at	7514	46.4796	0.2289	0.018	0
246523_at	1623	46.9847	0.2312	0.0178	0
266989_at	22089	47.6751	0.2215	0.0176	0
247024_at	2124	52.0758	0.2129	0.0202	0
263161_at	18261	53.2628	0.2172	0.0207	0
255807_at	10907	54.3087	0.2505	0.0211	0
247469_at	2569	54.5905	0.2491	0.0211	0
246494_at	1594	56.6485	0.2438	0.0228	0
259507_at	14607	57.057	0.2557	0.0227	0
250558_at	5658	58.1919	0.263	0.0235	0.0001
263252_at	18352	61.6291	0.2647	0.0254	0.0001
249415_at	4515	61.8356	0.2651	0.0253	0.0001
250445_at	5545	63.6178	0.2727	0.0265	0.0001
257153_at	12253	65.7562	0.2767	0.0285	0.0001
258724_at	13824	66.2407	0.2765	0.0281	0.0001
263096_at	18196	67.2077	0.2788	0.0285	0.0001
257922_at	13022	68.1905	0.2791	0.0289	0.0001
266895_at	21995	70.0094	0.2831	0.0304	0.0001
259403_at	14503	70.7453	0.2609	0.03	0.0001
250455_at	5555	74.1933	0.2874	0.032	0.0001
253258_at	8358	74.8209	0.2969	0.0318	0.0001
259879_at	14979	76.711	0.2837	0.0321	0.0001
245035_at	135	77.0119	0.2974	0.0316	0.0001
260472_at	15572	77.8266	0.3045	0.0321	0.0001
248794_at	3894	80.9758	0.3009	0.0341	0.0001
262119_s_at	17219	81.6637	0.3011	0.0355	0.0001
254384_at	9484	82.7682	0.2999	0.0367	0.0001
245884_at	984	82.8853	0.308	0.0363	0.0001
264348_at	19448	91.4335	0.301	0.0438	0.0001
258158_at	13258	91.6868	0.3074	0.0435	0.0001
266502_at	21602	92.5857	0.3248	0.0434	0.0001
266364_at	21464	95.295	0.3261	0.0451	0.0001
266150_s_at	21250	96.8503	0.3267	0.0465	0.0001
246099_at	1199	97.5128	0.3124	0.0466	0.0001
258609_at	13709	100.36	0.3306	0.0489	0.0002
250207_at	5307	101.306	0.3294	0.0489	0.0002
261496_at	16596	102.94	0.3362	0.0499	0.0002
264901_at	20001	103.01	0.3272	0.0494	0.0002
245624_at	724	103.414	0.3338	0.0491	0.0002
261564_at	16664	104.667	0.3504	0.0494	0.0002
252882_at	7982	106.071	0.345	0.0502	0.0002
255795_at	10895	106.308	0.3075	0.0499	0.0002

## Sheet: Sheet2
	gene.index	RP/Rsum	FC:(class1/class2)	pfp	P.value
257021_at	12121	1.1892	98.9564	0	0
256221_at	11321	3.0274	62.5519	0.002	0
265615_at	20715	3.0274	79.2658	0.002	0
251524_at	6624	4.8646	44.1942	0.005	0
249866_at	4966	6.0276	48.9286	0.004	0
254862_at	9962	6.1601	38.6326	0.0033	0
250598_at	5698	8.0623	30.6262	0.0043	0
266395_at	21495	8.2067	33.8581	0.0038	0
255626_at	10726	9.4337	33.148	0.0044	0
249741_at	4841	10.1687	25.1613	0.004	0
262717_s_at	17817	11.1217	25.8192	0.0055	0
267461_at	22561	11.4454	26.4425	0.005	0
258322_at	13422	11.6518	24.9374	0.0046	0
259765_at	14865	13.545	23.506	0.005	0
254687_at	9787	19.2706	17.7314	0.0113	0
258851_at	13951	19.4312	19.0372	0.0112	0
261913_at	17013	20.406	17.0361	0.0106	0
255437_at	10537	23.8109	16.8231	0.0122	0
259009_at	14109	28.1449	14.2679	0.0132	0
265471_at	20571	31.8993	11.426	0.016	0
266988_at	22088	32.0156	13.3088	0.0152	0
262646_at	17746	32.586	12.8592	0.0155	0
252102_at	7202	33.0053	11.7046	0.0152	0
251196_at	6296	33.4155	10.9883	0.0146	0
265121_at	20221	33.8131	12.6241	0.0148	0
246133_at	1233	36.7856	10.8016	0.0162	0
263497_at	18597	36.9694	11.6097	0.0156	0
253421_at	8521	42.0482	9.1991	0.0189	0
248590_at	3690	42.8806	9.2958	0.0186	0
267645_at	22745	45.3569	9.2847	0.0217	0
258735_at	13835	45.8564	9.0264	0.021	0
249174_at	4274	45.8693	8.4965	0.0203	0
252870_at	7970	45.9531	10.251	0.0197	0
260385_at	15485	46.2649	9.5537	0.0194	0
260007_at	15107	47.3873	8.8168	0.0203	0
260558_at	15658	48.2009	8.3148	0.0203	0
263548_at	18648	49.078	8.3595	0.0205	0
262629_at	17729	49.3885	8.7063	0.0203	0
255773_at	10873	50.5636	9.549	0.0205	0
264211_at	19311	54.5067	7.7979	0.024	0
253627_at	8727	55.4085	8.0252	0.0241	0
257628_at	12728	56.2959	8.2909	0.0245	0
266383_at	21483	57.2048	7.5756	0.0249	0
247282_at	2382	57.8016	7.8154	0.0248	0
264960_at	20060	60.4671	8.0088	0.0269	0.0001
252607_at	7707	63.0277	8.9239	0.0285	0.0001
253215_at	8315	63.4307	7.7439	0.0281	0.0001
260012_at	15112	68.7305	6.9257	0.0331	0.0001
252011_at	7111	68.9672	7.5547	0.0331	0.0001
265342_at	20442	69.4316	7.1852	0.0328	0.0001
259384_at	14484	70.9041	7.9676	0.0333	0.0001
251919_at	7019	72.1387	6.7122	0.034	0.0001
255302_at	10402	73.2418	7.6553	0.0345	0.0001
259346_at	14446	76.9197	7.0362	0.0372	0.0001
257823_at	12923	79.2142	6.2844	0.0385	0.0001
255578_at	10678	79.9443	6.3514	0.0388	0.0001
265025_at	20125	80.9006	6.3566	0.0395	0.0001
248619_at	3719	81.3783	6.2989	0.0397	0.0001
259878_at	14978	81.8667	6.4961	0.0397	0.0001
254551_at	9651	82.8087	6.2316	0.0407	0.0001
251733_at	6833	83.0233	6.2231	0.0403	0.0001
255129_at	10229	83.4181	6.1008	0.04	0.0001
263046_at	18146	83.4452	6.3806	0.0394	0.0001
250463_at	5563	84.4386	6.1388	0.0398	0.0001
262388_at	17488	88.4971	5.899	0.0408	0.0001
266326_at	21426	90.8436	6.1854	0.0424	0.0001
256245_at	11345	91.6199	5.7873	0.0428	0.0001
255645_at	10745	93.0847	5.9974	0.0434	0.0001
266277_at	21377	94.6647	5.8355	0.0454	0.0001
249645_at	4745	94.6774	5.974	0.0447	0.0001
265511_at	20611	95.3441	5.5633	0.0451	0.0001
245319_at	419	95.9698	5.4616	0.0454	0.0001
267209_at	22309	96.3736	5.9736	0.0448	0.0001
252475_s_at	7575	97.4246	5.521	0.0446	0.0001
262309_at	17409	98.2843	5.509	0.0448	0.0001
257832_at	12932	102.026	5.3757	0.0475	0.0002
252956_at	8056	104.166	5.2939	0.0495	0.0002
247541_at	2641	104.83	5.4335	0.0494	0.0002
253581_at	8681	105.306	5.2902	0.0494	0.0002
