# Supplementary material for: Repression of Flowering by the miR172 Target SMZ
Source: PLoS Biol. 2009 Jul 7;7(7):e1000148. doi: 10.1371/journal.pbio.1000148 (PMC2701598; doi:10.1371/journal.pbio.1000148)
Supplement: Dataset S4 — RankProducts results. Compressed folder containing results from all RankProducts pairwise comparisons (pfp<0.05; 100 permutations) within a genotype (flc-3; smz-D flc-3) or between genotypes at a given time point for leaves and meristems. (0.32 MB ZIP) [file pbio.1000148.s004.zip › RankProducts_results/SMZ_apices_RankProducts/smz-D+flc-3_day3_vs_379.xls]

## Sheet: Sheet1
	gene.index	RP/Rsum	FC:(class1/class2)	pfp	P.value
251245_at	6345	1.3161	0.152	0	0
245276_at	376	3.7224	0.2813	0	0
263161_at	18261	6.2644	0.3477	0.0033	0
248213_at	3313	12.5466	0.3927	0.0075	0
256497_at	11597	15.033	0.4258	0.014	0
265468_at	20568	17.6896	0.4222	0.0133	0
257832_at	12932	17.736	0.4148	0.0114	0
256601_s_at	11701	22.6931	0.4188	0.0125	0
253581_at	8681	23.2427	0.4188	0.0122	0
267460_at	22560	29.0377	0.3948	0.025	0
249732_at	4832	33.7029	0.4583	0.0318	0
261203_at	16303	39.2253	0.4579	0.0417	0
259802_at	14902	43.6497	0.4538	0.0492	0
245325_at	425	44.936	0.511	0.0493	0

## Sheet: Sheet2
	gene.index	RP/Rsum	FC:(class1/class2)	pfp	P.value
253416_at	8516	1.1892	24.2019	0	0
267083_at	22183	2.7108	10.1642	0	0
259384_at	14484	5.7005	7.2904	0.0033	0
265615_at	20715	5.9814	9.5792	0.0025	0
252882_at	7982	6.5935	7.084	0.004	0
258791_at	13891	6.6874	6.6358	0.0033	0
254001_at	9101	11.6971	5.3682	0.0071	0
250464_at	5564	13.9678	4.9492	0.0112	0
260221_at	15321	18.0094	4.5518	0.0156	0
246099_at	1199	20.9501	4.3074	0.017	0
266988_at	22088	22.9716	4.0761	0.0155	0
252563_at	7663	23.8432	4.1443	0.0158	0
264846_at	19946	23.9765	3.8352	0.0146	0
265511_at	20611	27.6279	4.0174	0.0179	0
247024_at	2124	28.4849	3.6396	0.0173	0
252131_at	7231	29.1528	3.6268	0.0175	0
259009_at	14109	32.2169	3.7453	0.0165	0
248448_at	3548	35.3851	3.4747	0.0167	0
249337_at	4437	35.7769	3.4384	0.0158	0
255479_at	10579	41.092	3.2608	0.0205	0
264960_at	20060	41.4087	3.25	0.02	0
251524_at	6624	41.8884	3.4443	0.0191	0
258322_at	13422	42.3946	3.3269	0.0187	0
253099_s_at	8199	43.0908	3.5546	0.0183	0
250598_at	5698	43.5053	3.4272	0.0176	0
254120_at	9220	49.5534	3.0634	0.0281	0
253161_at	8261	49.7659	3.289	0.0278	0
262580_at	17680	52.3106	3.152	0.0307	0
265387_at	20487	63.5826	3.2153	0.0455	0.0001
247543_at	2643	64.0306	2.7682	0.045	0.0001
258209_at	13309	65.3898	2.8278	0.0471	0.0001
246781_at	1881	69.0287	2.745	0.0506	0.0001
261913_at	17013	69.6898	2.8831	0.0497	0.0001
255437_at	10537	70.9612	2.8684	0.0497	0.0001
254818_at	9918	71.7447	2.6564	0.0497	0.0001
254396_at	9496	73.4654	2.6712	0.0503	0.0001
266316_at	21416	73.9022	2.6736	0.0495	0.0001
