# Supplementary material for: Repression of Flowering by the miR172 Target SMZ
Source: PLoS Biol. 2009 Jul 7;7(7):e1000148. doi: 10.1371/journal.pbio.1000148 (PMC2701598; doi:10.1371/journal.pbio.1000148)
Supplement: Dataset S4 — RankProducts results. Compressed folder containing results from all RankProducts pairwise comparisons (pfp<0.05; 100 permutations) within a genotype (flc-3; smz-D flc-3) or between genotypes at a given time point for leaves and meristems. (0.32 MB ZIP) [file pbio.1000148.s004.zip › RankProducts_results/SMZ_apices_RankProducts/smz-D+flc-3_day3_vs_380.xls]

## Sheet: Sheet1
	gene.index	RP/Rsum	FC:(class1/class2)	pfp	P.value
257636_at	12736	2.0598	0.1446	0	0
263539_at	18639	3.4581	0.1063	0	0
252415_at	7515	9.8043	0.291	0.01	0
257641_s_at	12741	14.4249	0.2223	0.0075	0
256597_at	11697	19.5947	0.3445	0.014	0
263161_at	18261	22.4169	0.2604	0.0167	0
255479_at	10579	23.3913	0.3022	0.02	0
257832_at	12932	24.2133	0.3648	0.0175	0
256601_s_at	11701	28.1099	0.3586	0.0289	0
264901_at	20001	32.0542	0.3832	0.031	0
250445_at	5545	32.5818	0.3978	0.0291	0
249732_at	4832	32.8836	0.362	0.0267	0
266983_at	22083	35.4022	0.4012	0.0338	0
245181_at	281	35.457	0.4015	0.0314	0
267461_at	22561	36.1655	0.3734	0.03	0
259802_at	14902	38.0567	0.3723	0.0312	0
258419_at	13519	43.9274	0.2761	0.0371	0
245668_at	768	46.4618	0.4314	0.0406	0
258751_at	13851	48.9185	0.4027	0.0421	0
260241_at	15341	53.0192	0.4152	0.045	0
248213_at	3313	53.9764	0.4462	0.0462	0
254384_at	9484	56.4858	0.4517	0.0464	0

## Sheet: Sheet2
	gene.index	RP/Rsum	FC:(class1/class2)	pfp	P.value
257021_at	12121	2.7832	30.2498	0	0
251524_at	6624	3.1623	23.2185	0	0
265615_at	20715	4.3315	27.0871	0	0
255626_at	10726	5.2915	19.9364	0.0025	0
250598_at	5698	7.9025	15.3847	0.004	0
249866_at	4966	8.3917	17.0437	0.0033	0
254862_at	9962	9.2573	15.512	0.0043	0
266395_at	21495	9.6678	15.985	0.005	0
259765_at	14865	10.3919	14.5394	0.0067	0
252607_at	7707	10.6511	15.0736	0.006	0
258851_at	13951	11.0889	14.7698	0.0055	0
250764_at	5864	12.0671	10.6182	0.0067	0
260353_at	15453	12.8186	12.5431	0.0062	0
261913_at	17013	15.2541	12.5372	0.0071	0
252563_at	7663	16.7092	9.1473	0.0087	0
254371_at	9471	16.7341	10.3565	0.0081	0
252011_at	7111	17.7382	9.0219	0.0082	0
254687_at	9787	20.1601	9.82	0.0083	0
258618_at	13718	23.3929	8.8856	0.0116	0
259009_at	14109	28.7311	8.6629	0.013	0
251886_at	6986	29.1368	7.6222	0.0124	0
253191_at	8291	29.419	7.3259	0.0118	0
261425_at	16525	29.98	6.7566	0.0126	0
259384_at	14484	31.4426	8.1112	0.0121	0
265121_at	20221	32.2012	7.327	0.0116	0
253040_at	8140	32.3772	7.0226	0.0115	0
267053_s_at	22153	34.5283	6.6129	0.0122	0
252882_at	7982	34.8835	6.7745	0.0118	0
262646_at	17746	35.3619	6.8256	0.0117	0
245792_at	892	37.9288	6.4079	0.0123	0
260385_at	15485	41.4537	6.3245	0.0148	0
265588_at	20688	44.1813	6.0612	0.0172	0
264635_at	19735	44.4536	5.9113	0.0173	0
254551_at	9651	46.5295	5.8415	0.0185	0
258293_at	13393	47.7328	5.9635	0.0189	0
260007_at	15107	50.0396	5.6059	0.0219	0
259346_at	14446	50.2335	5.6334	0.0216	0
245912_at	1012	50.5124	5.5084	0.0213	0
250832_at	5932	51.2278	5.553	0.0223	0
266988_at	22088	52.2438	5.8445	0.0222	0
252870_at	7970	53.7799	5.5697	0.0222	0
260221_at	15321	54.4622	5.4233	0.0226	0
258791_at	13891	54.7328	5.459	0.0226	0
255773_at	10873	55.1453	5.442	0.0223	0
257151_at	12251	56.9015	5.2232	0.0224	0
251733_at	6833	56.9843	5.297	0.0222	0
251301_at	6401	57.1612	5.2199	0.0219	0
266326_at	21426	58.2872	5.2199	0.0225	0
262912_at	18012	58.8443	5.1883	0.0229	0
267094_at	22194	60.6718	5.0761	0.0236	0.0001
248590_at	3690	61.0619	5.0639	0.0239	0.0001
258183_at	13283	61.4532	4.9229	0.0238	0.0001
255437_at	10537	62.0562	5.3696	0.0238	0.0001
254226_at	9326	62.7868	5.0251	0.0239	0.0001
255578_at	10678	63.6462	5.0486	0.0238	0.0001
266316_at	21416	64.833	4.6885	0.0245	0.0001
247282_at	2382	65.4796	4.735	0.0246	0.0001
263689_at	18789	65.7306	4.7491	0.0241	0.0001
265025_at	20125	66.2008	4.814	0.0239	0.0001
248619_at	3719	66.3874	4.7307	0.0237	0.0001
258322_at	13422	66.4492	4.9583	0.0233	0.0001
253344_at	8444	68.616	4.6982	0.0237	0.0001
263063_s_at	18163	68.8714	4.6801	0.0238	0.0001
257896_at	12996	69.1225	4.6734	0.0236	0.0001
261410_at	16510	70.2897	4.6489	0.024	0.0001
255645_at	10745	71.2404	4.5493	0.0242	0.0001
267645_at	22745	71.2858	4.5678	0.0239	0.0001
251928_at	7028	72.068	4.617	0.0243	0.0001
260867_at	15967	74.7737	4.4731	0.0259	0.0001
267209_at	22309	74.9127	4.4947	0.0256	0.0001
247541_at	2641	76.648	4.4904	0.0261	0.0001
251895_at	6995	76.9783	4.4279	0.0257	0.0001
253416_at	8516	77.8985	4.378	0.0264	0.0001
253099_s_at	8199	80.5195	4.2695	0.0281	0.0001
251195_at	6295	81.7434	4.2981	0.0293	0.0001
262446_at	17546	82.3307	4.3276	0.0297	0.0001
264815_at	19915	82.3376	4.2349	0.0294	0.0001
253017_at	8117	82.859	4.2576	0.0292	0.0001
262796_at	17896	83.9023	4.1936	0.0299	0.0001
260475_at	15575	84.0595	4.2829	0.0295	0.0001
262717_s_at	17817	86.6586	4.3477	0.0307	0.0001
250471_at	5571	86.7482	4.2098	0.0304	0.0001
262388_at	17488	87.5258	4.5234	0.0306	0.0001
265034_at	20134	89.4896	4.2007	0.0323	0.0001
252746_at	7846	89.7151	4.0683	0.0319	0.0001
260668_at	15768	90.1092	4.0394	0.0319	0.0001
265929_s_at	21029	90.1413	4.0921	0.0315	0.0001
254120_at	9220	91.4276	4.0709	0.0323	0.0001
257823_at	12923	92.4068	4.1218	0.0324	0.0001
263318_at	18418	92.8888	4.1744	0.0323	0.0001
255621_at	10721	93.174	3.9681	0.0322	0.0001
256447_at	11547	93.4702	4.0739	0.0321	0.0001
261247_at	16347	93.5113	4.089	0.0317	0.0001
266965_at	22065	95.6236	3.9465	0.0332	0.0001
261991_at	17091	96.9321	4.0366	0.0343	0.0001
248535_at	3635	97.619	3.8976	0.0345	0.0001
263208_at	18308	98.9937	3.8609	0.0345	0.0001
266322_at	21422	99.4659	3.8235	0.0346	0.0001
258209_at	13309	102.543	3.7488	0.0367	0.0002
246133_at	1233	104.331	3.8804	0.0373	0.0002
247549_at	2649	106.373	3.8192	0.0384	0.0002
263664_at	18764	107.397	3.687	0.0391	0.0002
256781_at	11881	108.28	3.7119	0.0394	0.0002
265342_at	20442	108.706	3.6791	0.0392	0.0002
264960_at	20060	109.461	3.7246	0.0395	0.0002
245136_at	236	109.91	3.655	0.0392	0.0002
255284_at	10384	110.576	3.7332	0.0397	0.0002
256454_at	11554	120.614	3.4925	0.0477	0.0002
253915_at	9015	120.98	3.808	0.0475	0.0002
