# Supplementary material for: Repression of Flowering by the miR172 Target SMZ
Source: PLoS Biol. 2009 Jul 7;7(7):e1000148. doi: 10.1371/journal.pbio.1000148 (PMC2701598; doi:10.1371/journal.pbio.1000148)
Supplement: Dataset S4 — RankProducts results. Compressed folder containing results from all RankProducts pairwise comparisons (pfp<0.05; 100 permutations) within a genotype (flc-3; smz-D flc-3) or between genotypes at a given time point for leaves and meristems. (0.32 MB ZIP) [file pbio.1000148.s004.zip › RankProducts_results/SMZ_apices_RankProducts/smz-D+flc-3_day5_vs_380.xls]

## Sheet: Sheet1
	gene.index	RP/Rsum	FC:(class1/class2)	pfp	P.value
255479_at	10579	2.8284	0.0805	0	0
267083_at	22183	3.4996	0.1022	0	0
252415_at	7515	3.8513	0.098	0	0
246099_at	1199	5.4388	0.1	0	0
253161_at	8261	8.8535	0.1639	0.002	0
253416_at	8516	11.467	0.1812	0.0033	0
263539_at	18639	14.8751	0.1355	0.0057	0
257636_at	12736	17.2086	0.2251	0.005	0
257206_at	12306	22.8779	0.154	0.0122	0
264624_at	19724	28.149	0.3015	0.024	0
254001_at	9101	30.3918	0.3029	0.0273	0
266746_s_at	21846	33.1624	0.2188	0.0275	0
262899_at	17999	34.3526	0.3276	0.0285	0
262580_at	17680	39.1265	0.3301	0.0364	0
247024_at	2124	42.2385	0.2517	0.0407	0

## Sheet: Sheet2
	gene.index	RP/Rsum	FC:(class1/class2)	pfp	P.value
257021_at	12121	3.2889	11.8961	0.01	0
250764_at	5864	4.6007	8.2649	0.005	0
251928_at	7028	6.7533	7.4829	0.0033	0
249866_at	4966	11.0491	7.2809	0.0125	0
254862_at	9962	11.6971	6.2489	0.01	0
255626_at	10726	11.9791	6.9762	0.0083	0
251524_at	6624	12.3544	6.0636	0.0071	0
253344_at	8444	13.545	5.3901	0.0088	0
254687_at	9787	15.1127	5.3361	0.01	0
266395_at	21495	17.238	5.4593	0.013	0
258851_at	13951	18.5654	5.0268	0.0127	0
252011_at	7111	20.288	5.2754	0.0117	0
253191_at	8291	20.3352	4.8913	0.0108	0
257151_at	12251	22.3982	4.6796	0.0114	0
247717_at	2817	28.871	4.1699	0.0167	0
250598_at	5698	31.0742	4.0822	0.0188	0
255726_at	10826	33.5269	4.0661	0.0188	0
258183_at	13283	34.6121	4.0212	0.0194	0
251886_at	6986	37.6692	4.1897	0.0216	0
252607_at	7707	38.4966	4.2243	0.022	0
252870_at	7970	39.36	3.5996	0.0219	0
261247_at	16347	42.5711	3.5933	0.0241	0
265121_at	20221	44.4296	3.7861	0.0274	0
254226_at	9326	44.9309	3.6879	0.0267	0
257823_at	12923	47.1948	3.9485	0.0284	0
253619_at	8719	47.3095	3.2387	0.0281	0
251733_at	6833	49.4699	3.6779	0.0278	0
253017_at	8117	51.0404	3.3207	0.0286	0
261425_at	16525	55.3253	3.7498	0.0345	0
258293_at	13393	57.0914	3.9014	0.0343	0
262912_at	18012	62.648	3.1817	0.0413	0.0001
255645_at	10745	64.8119	3.3563	0.0434	0.0001
249136_at	4236	65.9722	3.1657	0.0433	0.0001
255773_at	10873	67.4155	2.9593	0.0444	0.0001
259871_at	14971	69.2556	3.1004	0.0449	0.0001
266326_at	21426	69.8994	3.0632	0.0447	0.0001
262388_at	17488	70.9682	4.3061	0.0446	0.0001
248619_at	3719	72.7169	3.5125	0.0463	0.0001
260385_at	15485	73.0267	2.9339	0.0451	0.0001
251301_at	6401	73.6662	3.2089	0.0442	0.0001
260867_at	15967	76.5281	3.1956	0.0459	0.0001
266108_at	21208	77.8872	2.9064	0.0481	0.0001
