# Supplementary material for: Repression of Flowering by the miR172 Target SMZ
Source: PLoS Biol. 2009 Jul 7;7(7):e1000148. doi: 10.1371/journal.pbio.1000148 (PMC2701598; doi:10.1371/journal.pbio.1000148)
Supplement: Dataset S4 — RankProducts results. Compressed folder containing results from all RankProducts pairwise comparisons (pfp<0.05; 100 permutations) within a genotype (flc-3; smz-D flc-3) or between genotypes at a given time point for leaves and meristems. (0.32 MB ZIP) [file pbio.1000148.s004.zip › RankProducts_results/SMZ_leaves_RankProducts/flc-3_day0_vs_day1.xls]

## Sheet: Sheet1
	gene.index	RP/Rsum	FC:(class1/class2)	pfp	P.value
258321_at	13421	1.5651	0.0023	0	0
250083_at	5183	2	0.0025	0	0
247463_at	2563	2.6321	0.0026	0	0
249215_at	4315	2.913	0.0028	0	0
265091_s_at	20191	5	0.0046	0	0
248185_at	3285	6.2357	0.0052	0	0
254283_s_at	9383	6.964	0.0057	0	0
245628_at	728	7.7373	0.006	0	0
245624_at	724	9.2402	0.0074	0	0
255604_at	10704	10.2154	0.0083	0	0
250558_at	5658	12.4206	0.0097	0.0018	0
264400_at	19500	12.6664	0.0095	0.0017	0
261191_at	16291	13.4907	0.0101	0.0023	0
252123_at	7223	13.6109	0.011	0.0021	0
252661_at	7761	13.6346	0.0107	0.002	0
266578_at	21678	14.1703	0.0114	0.0019	0
260955_at	16055	17.2297	0.0135	0.0024	0
264436_at	19536	19.1555	0.017	0.0022	0
253496_at	8596	21.8952	0.0211	0.0021	0
250794_at	5894	21.8994	0.021	0.002	0
254232_at	9332	22.9103	0.021	0.0033	0
262119_s_at	17219	23.868	0.0213	0.0036	0
263497_at	18597	24.8995	0.0238	0.0061	0
267256_s_at	22356	25.3722	0.0239	0.0058	0
264638_at	19738	26.5776	0.0254	0.0064	0
248625_at	3725	26.9907	0.0249	0.0065	0
263739_at	18839	28.1815	0.0262	0.007	0
249191_at	4291	31.6839	0.0306	0.0086	0
263495_at	18595	31.716	0.0316	0.0083	0
245306_at	406	32.5155	0.0312	0.0087	0
245275_at	375	33.8699	0.0332	0.0097	0
247780_at	2880	35.0247	0.0339	0.0103	0
251827_at	6927	37.2009	0.0378	0.0115	0
256924_at	12024	40.7539	0.0402	0.0129	0
251524_at	6624	41.156	0.0417	0.014	0
251677_at	6777	41.2975	0.0424	0.0139	0
250533_at	5633	41.5647	0.0418	0.0138	0
262883_at	17983	42.391	0.0421	0.0139	0
263252_at	18352	42.5154	0.0433	0.0136	0
262290_at	17390	42.7359	0.0435	0.0132	0
260140_at	15240	43.3905	0.0432	0.0132	0
257262_at	12362	43.9623	0.0447	0.0129	0
250149_at	5249	47.1151	0.0474	0.0149	0
265665_at	20765	47.7375	0.0472	0.015	0
255795_at	10895	48.4397	0.0486	0.0151	0
264636_at	19736	50.5343	0.0503	0.0159	0
253879_s_at	8979	50.6357	0.0515	0.0155	0
264968_at	20068	50.6565	0.0505	0.0152	0
257654_at	12754	55.8166	0.0561	0.0198	0
248607_at	3707	58.706	0.0581	0.0224	0
266326_at	21426	59.3618	0.059	0.0229	0.0001
256057_at	11157	60.1253	0.0603	0.0231	0.0001
264637_at	19737	60.2746	0.0603	0.023	0.0001
253104_at	8204	60.4577	0.0606	0.0228	0.0001
262050_at	17150	60.7922	0.0611	0.0225	0.0001
251058_at	6158	60.9581	0.0612	0.0221	0.0001
265058_s_at	20158	62.1841	0.0626	0.0223	0.0001
249918_at	5018	62.8748	0.0613	0.0226	0.0001
257793_at	12893	63.0289	0.0626	0.0224	0.0001
261150_at	16250	65.3206	0.0653	0.023	0.0001
245352_at	452	65.5088	0.0671	0.0228	0.0001
248064_at	3164	65.7223	0.0655	0.0227	0.0001
261907_at	17007	65.7861	0.0675	0.0224	0.0001
265730_at	20830	67.4795	0.0663	0.0227	0.0001
247760_at	2860	70.0193	0.0684	0.0248	0.0001
254185_at	9285	72.225	0.0696	0.0261	0.0001
257021_at	12121	76.6473	0.0759	0.0288	0.0001
251292_at	6392	76.8516	0.074	0.0285	0.0001
260784_at	15884	77.6552	0.0766	0.0293	0.0001
261648_at	16748	78.3609	0.0654	0.0296	0.0001
256999_at	12099	78.5166	0.076	0.0292	0.0001
266395_at	21495	79.8894	0.0774	0.0293	0.0001
267069_at	22169	80.0811	0.0756	0.029	0.0001
252888_at	7988	81.6434	0.0808	0.0307	0.0001
263134_at	18234	83.7735	0.0841	0.0321	0.0001
257876_at	12976	84.1946	0.0778	0.0321	0.0001
252414_at	7514	84.6803	0.0817	0.0326	0.0001
266778_at	21878	85.1996	0.0795	0.0331	0.0001
253219_at	8319	85.2344	0.0806	0.0327	0.0001
251727_at	6827	85.6849	0.0849	0.0326	0.0001
252073_at	7173	86.7331	0.0822	0.0331	0.0001
253401_at	8501	87.0594	0.0846	0.033	0.0001
251223_at	6323	90.0819	0.0869	0.0355	0.0001
254080_at	9180	91.1372	0.0879	0.036	0.0001
254773_at	9873	91.9001	0.0877	0.0362	0.0001
253815_at	8915	95.5211	0.0913	0.0393	0.0001
246001_at	1101	96.2514	0.0871	0.0397	0.0002
262717_s_at	17817	96.76	0.0901	0.0399	0.0002
261410_at	16510	96.9969	0.0908	0.0397	0.0002
256577_at	11677	97.6327	0.0913	0.0399	0.0002
267168_at	22268	98.4494	0.0884	0.0401	0.0002
264907_at	20007	99.1039	0.0923	0.04	0.0002
251826_at	6926	99.8367	0.095	0.0401	0.0002
261913_at	17013	100.354	0.0937	0.0401	0.0002
252010_at	7110	100.423	0.0952	0.0399	0.0002
258851_at	13951	101.247	0.0968	0.0396	0.0002
263845_at	18945	101.891	0.096	0.0398	0.0002
247268_at	2368	101.941	0.0949	0.0394	0.0002
246468_at	1568	102.675	0.0947	0.0392	0.0002
246293_at	1393	104.76	0.0922	0.04	0.0002
265339_at	20439	106.476	0.0982	0.0413	0.0002
262748_at	17848	111.695	0.1016	0.0452	0.0002
258452_at	13552	114.499	0.1023	0.0466	0.0002
249942_at	5042	115.107	0.1008	0.0467	0.0002
258349_at	13449	117.013	0.1067	0.0473	0.0002
249752_at	4852	117.669	0.1088	0.0474	0.0002
250049_at	5149	118.017	0.1058	0.0473	0.0002
249719_at	4819	119.152	0.1065	0.0479	0.0002
258158_at	13258	120.265	0.1093	0.0483	0.0002
262232_at	17332	120.741	0.1091	0.0483	0.0002
249798_at	4898	121.588	0.1089	0.0481	0.0002

## Sheet: Sheet2
	gene.index	RP/Rsum	FC:(class1/class2)	pfp	P.value
267461_at	22561	1	249.606	0	0
258402_at	13502	2.4495	83.2426	0	0
248622_at	3722	3.4641	83.4609	0	0
260287_at	15387	3.936	75.3184	0	0
249862_at	4962	4.3559	74.0616	0	0
264339_at	19439	5.5951	66.236	0	0
255822_at	10922	7.3823	53.8339	0	0
245668_at	768	7.7069	51.6099	0	0
262986_at	18086	8.9721	45.558	0	0
265511_at	20611	9.3614	43.2269	0	0
256296_at	11396	10.9772	39.7929	0	0
252250_at	7350	13.1277	35.2713	0.0008	0
253874_at	8974	14.952	30.6428	0.0031	0
245637_at	737	17.1088	27.7875	0.0036	0
267209_at	22309	17.2391	27.4233	0.0033	0
247374_at	2474	17.4912	27.7436	0.0044	0
260221_at	15321	18.1328	26.2919	0.0041	0
266656_at	21756	18.3186	26.5509	0.0039	0
260431_at	15531	18.9114	26.5623	0.0037	0
261395_at	16495	20.6982	25.3236	0.004	0
264774_at	19874	21.0221	22.7421	0.0038	0
258434_at	13534	21.2686	23.3927	0.005	0
265387_at	20487	24.3638	22.1688	0.0083	0
258225_at	13325	24.8747	21.4331	0.0079	0
251196_at	6296	27.0172	19.1121	0.0088	0
256527_at	11627	28.1956	17.5868	0.0088	0
249923_at	5023	28.4507	19.4467	0.0089	0
254564_at	9664	28.9457	16.7902	0.0086	0
266072_at	21172	29.6495	17.7704	0.0083	0
259163_at	14263	30.9061	15.9027	0.008	0
246114_at	1214	33.3858	15.4435	0.01	0
266873_at	21973	37.8344	14.4002	0.0109	0
245264_at	364	41.0389	13.9005	0.0127	0
254329_at	9429	41.2566	13.4961	0.0129	0
251169_at	6269	43.2407	12.7191	0.0143	0
256225_at	11325	43.5142	12.7838	0.0142	0
247524_at	2624	43.5361	12.7097	0.0138	0
265902_at	21002	43.5864	12.6586	0.0134	0
264379_at	19479	45.2742	13.3919	0.0133	0
259839_at	14939	46.1501	12.4982	0.0135	0
258468_at	13568	48.5868	12.0866	0.0149	0
247356_at	2456	49.6198	11.4761	0.0152	0
246854_at	1954	49.6923	12.0777	0.0151	0
245866_s_at	966	51.5751	11.8957	0.0152	0
252367_at	7467	52.4132	11.2666	0.0156	0
262010_at	17110	53.1386	11.7931	0.0163	0
259500_at	14600	54.9986	11.0793	0.0164	0
247954_at	3054	55.7672	11.0892	0.0171	0
264246_at	19346	56.7182	11.0883	0.0167	0
249378_at	4478	57.977	10.9196	0.017	0
245925_at	1025	60.1006	10.7126	0.0182	0
250032_at	5132	60.1493	10.4052	0.0179	0
252950_at	8050	60.9732	10.4188	0.0185	0
257964_at	13064	61.2127	10.5642	0.0181	0
246487_at	1587	62.81	10.4262	0.0189	0
259681_at	14781	63.5085	10.4575	0.0193	0
258227_at	13327	64.587	9.8968	0.02	0
259983_at	15083	64.9423	9.8776	0.0205	0.0001
259164_at	14264	65.2971	10.1003	0.0205	0.0001
253161_at	8261	67.0786	9.7855	0.0213	0.0001
265726_at	20826	67.7265	9.6244	0.0211	0.0001
253061_at	8161	68.2489	10.1904	0.0216	0.0001
263019_at	18119	68.5909	9.8488	0.0213	0.0001
265321_at	20421	68.611	9.7873	0.0211	0.0001
246028_at	1128	68.7407	9.8269	0.0208	0.0001
261901_at	17001	68.8831	9.9308	0.0209	0.0001
262170_at	17270	69.7925	9.933	0.0215	0.0001
266983_at	22083	71.3775	9.4742	0.0226	0.0001
267602_at	22702	71.5065	9.5052	0.0223	0.0001
267460_at	22560	71.7443	9.724	0.022	0.0001
259803_at	14903	72.2982	9.572	0.0221	0.0001
249327_at	4427	74.4594	9.3016	0.0222	0.0001
264501_at	19601	74.7907	9.1327	0.0222	0.0001
263443_at	18543	75.3469	9.2372	0.0224	0.0001
251403_at	6503	76.4982	9.1985	0.0235	0.0001
264100_at	19200	77.1346	9.2175	0.0236	0.0001
255617_at	10717	78.2627	8.9925	0.024	0.0001
245117_at	217	82.7616	8.8638	0.0278	0.0001
266106_at	21206	83.111	8.8564	0.0275	0.0001
262456_at	17556	83.4465	8.7128	0.0276	0.0001
245362_at	462	85.5178	8.6594	0.0281	0.0001
257772_at	12872	86.6887	8.8037	0.0288	0.0001
249742_at	4842	90.809	8.439	0.0313	0.0001
258774_at	13874	91.6966	8.2922	0.0317	0.0001
247754_at	2854	93.222	8.4385	0.0324	0.0001
260957_at	16057	93.8215	8.2946	0.0321	0.0001
260266_at	15366	94.2089	8.3473	0.0324	0.0001
267265_at	22365	95.8834	8.1203	0.0332	0.0001
251017_at	6117	100.304	8.0947	0.0362	0.0001
251746_at	6846	103.571	7.9462	0.0389	0.0002
261140_at	16240	105.354	7.7465	0.0403	0.0002
265266_at	20366	107.111	7.8138	0.0414	0.0002
267614_at	22714	108.881	7.7351	0.0425	0.0002
247280_at	2380	111.189	7.635	0.0437	0.0002
250524_at	5624	113.407	7.5348	0.0453	0.0002
253158_at	8258	113.514	7.5882	0.0448	0.0002
263118_at	18218	114.056	7.5217	0.0447	0.0002
245278_at	378	114.437	7.4529	0.0448	0.0002
253372_at	8472	116.343	7.5556	0.0462	0.0002
260610_at	15710	118.663	7.3021	0.0478	0.0002
259327_at	14427	119.456	7.2742	0.0485	0.0002
260567_at	15667	119.515	9.4068	0.048	0.0002
251771_at	6871	120.69	7.4511	0.0484	0.0002
266984_at	22084	121.318	7.3357	0.0488	0.0002
263953_at	19053	121.94	7.2753	0.0489	0.0002
265042_at	20142	122.344	7.2838	0.0486	0.0002
264990_at	20090	123.164	7.2094	0.0491	0.0002
251402_at	6502	123.36	7.4065	0.0487	0.0002
262884_at	17984	123.806	7.2716	0.0489	0.0002
257798_at	12898	124.373	7.2476	0.0494	0.0002
249006_at	4106	124.651	7.1368	0.0492	0.0002
247284_at	2384	125.418	7.1367	0.0496	0.0002
265342_at	20442	125.597	7.199	0.0492	0.0002
262399_at	17499	125.677	7.248	0.0489	0.0002
259104_at	14204	126.053	7.3378	0.0486	0.0002
251575_at	6675	126.27	7.1984	0.0486	0.0002
260011_at	15111	126.845	7.158	0.0487	0.0002
252529_at	7629	128.068	7.266	0.0494	0.0003
246151_at	1251	128.307	7.062	0.0491	0.0003
248050_at	3150	129.405	7.0407	0.0497	0.0003
247800_at	2900	129.432	7.3149	0.0493	0.0003
