# Supplementary material for: Repression of Flowering by the miR172 Target SMZ
Source: PLoS Biol. 2009 Jul 7;7(7):e1000148. doi: 10.1371/journal.pbio.1000148 (PMC2701598; doi:10.1371/journal.pbio.1000148)
Supplement: Dataset S4 — RankProducts results. Compressed folder containing results from all RankProducts pairwise comparisons (pfp<0.05; 100 permutations) within a genotype (flc-3; smz-D flc-3) or between genotypes at a given time point for leaves and meristems. (0.32 MB ZIP) [file pbio.1000148.s004.zip › RankProducts_results/SMZ_leaves_RankProducts/flc-3_day0_vs_day4.xls]

## Sheet: Sheet1
	gene.index	RP/Rsum	FC:(class1/class2)	pfp	P.value
254232_at	9332	1.1892	0.0066	0	0
255604_at	10704	2.2134	0.0079	0	0
245275_at	375	4.1195	0.0116	0	0
250083_at	5183	4.527	0.0124	0	0
247780_at	2880	4.8206	0.0128	0	0
252661_at	7761	6.6706	0.0151	0.0017	0
249215_at	4315	6.8525	0.0147	0.0014	0
249867_at	4967	8.6289	0.0169	0.0012	0
265091_s_at	20191	9.6411	0.017	0.0011	0
245465_at	565	10.5695	0.0207	0.001	0
265665_at	20765	12.5994	0.022	0.0009	0
248185_at	3285	13.7779	0.0227	0.0017	0
264636_at	19736	14.5764	0.0255	0.0023	0
264958_at	20058	14.6775	0.0235	0.0021	0
245624_at	724	14.7924	0.0241	0.002	0
255795_at	10895	16.7118	0.0251	0.0025	0
263497_at	18597	17.9442	0.028	0.0024	0
254283_s_at	9383	18.9525	0.0279	0.0022	0
247463_at	2563	21.0201	0.0306	0.0032	0
258063_at	13163	21.1135	0.0313	0.003	0
254247_at	9347	22.0669	0.0333	0.0038	0
245628_at	728	24.7485	0.0355	0.005	0
245528_at	628	26.3039	0.0359	0.0052	0
251524_at	6624	26.6267	0.0369	0.0054	0
257021_at	12121	27.2741	0.0376	0.0068	0
249191_at	4291	28.4507	0.0386	0.0073	0
261191_at	16291	28.6504	0.038	0.0074	0
258321_at	13421	32.2169	0.0399	0.0086	0
248169_at	3269	32.3532	0.0411	0.0083	0
256245_at	11345	34.7212	0.0423	0.0093	0
264638_at	19738	34.9714	0.0431	0.0094	0
266395_at	21495	38.0681	0.0443	0.0122	0
261648_at	16748	38.1018	0.0542	0.0118	0
262883_at	17983	38.2224	0.0448	0.0115	0
261913_at	17013	38.2768	0.0454	0.0111	0
255437_at	10537	38.8549	0.0461	0.0108	0
265698_at	20798	39.4321	0.0456	0.0108	0
255127_at	10227	40.031	0.0469	0.0111	0
250445_at	5545	40.9245	0.048	0.011	0
266326_at	21426	42.4196	0.0474	0.0125	0
260955_at	16055	42.8087	0.0486	0.0124	0
249918_at	5018	43.7137	0.0498	0.0126	0
263495_at	18595	45.0878	0.0501	0.0128	0
250558_at	5658	45.4067	0.0517	0.0132	0
266578_at	21678	46.3243	0.0507	0.0136	0
262119_s_at	17219	47.7482	0.0534	0.0139	0
248332_at	3432	48.2674	0.0539	0.0138	0
258133_at	13233	48.4734	0.0512	0.0138	0
250832_at	5932	48.5155	0.0536	0.0137	0
246403_at	1503	49.9921	0.0545	0.0148	0
252123_at	7223	51.1787	0.0535	0.0155	0
267256_s_at	22356	51.4587	0.0552	0.0154	0
267168_at	22268	52.5026	0.0558	0.0158	0
265837_at	20937	52.6473	0.0562	0.0156	0
253401_at	8501	54.0874	0.0571	0.0167	0
263739_at	18839	54.6591	0.0574	0.0166	0
247265_at	2365	61.5286	0.062	0.0202	0.0001
262050_at	17150	63.662	0.062	0.0214	0.0001
258851_at	13951	63.7063	0.0624	0.021	0.0001
251028_at	6128	64.2025	0.0633	0.0212	0.0001
259640_at	14740	64.8903	0.0655	0.0213	0.0001
245998_at	1098	64.9127	0.0629	0.021	0.0001
261410_at	16510	65.2205	0.0641	0.0206	0.0001
247109_at	2209	65.7486	0.0643	0.0206	0.0001
245352_at	452	66.9211	0.0665	0.0215	0.0001
262314_at	17414	68.452	0.0651	0.0229	0.0001
262717_s_at	17817	68.5914	0.0654	0.0228	0.0001
248353_at	3453	69.4421	0.0702	0.0237	0.0001
245422_at	522	71.7949	0.0711	0.0245	0.0001
256999_at	12099	72.4745	0.0715	0.0251	0.0001
250304_at	5404	73.003	0.0691	0.0255	0.0001
262832_s_at	17932	78.4557	0.0737	0.0297	0.0001
245928_s_at	1028	78.5798	0.0792	0.0295	0.0001
265121_at	20221	79.6899	0.0735	0.0303	0.0001
259842_at	14942	80.0878	0.0754	0.0303	0.0001
267181_at	22281	80.3189	0.0739	0.0301	0.0001
263776_s_at	18876	80.4588	0.0751	0.0297	0.0001
254191_at	9291	80.5403	0.0759	0.0295	0.0001
247760_at	2860	80.9306	0.0765	0.0291	0.0001
262232_at	17332	82.4825	0.0778	0.0302	0.0001
264968_at	20068	84.3234	0.0779	0.0305	0.0001
247684_at	2784	84.7938	0.0776	0.0304	0.0001
251625_at	6725	87.5398	0.0805	0.0322	0.0001
248607_at	3707	88.2186	0.081	0.0321	0.0001
260881_at	15981	93.0798	0.0859	0.0344	0.0001
254185_at	9285	94.372	0.0847	0.0349	0.0001
266357_at	21457	94.457	0.0871	0.0346	0.0001
245749_at	849	97.9646	0.0896	0.0377	0.0001
247814_at	2914	98.515	0.0913	0.0378	0.0001
252502_at	7602	98.9899	0.0889	0.0377	0.0001
252414_at	7514	99.1141	0.0896	0.0374	0.0001
267069_at	22169	101.439	0.0968	0.039	0.0002
265058_s_at	20158	101.645	0.0917	0.0388	0.0002
254862_at	9962	101.823	0.0912	0.0385	0.0002
264436_at	19536	102.102	0.0915	0.0382	0.0002
246429_at	1529	102.953	0.0941	0.0384	0.0002
250794_at	5894	103.069	0.0948	0.0382	0.0002
265892_at	20992	103.59	0.0919	0.0383	0.0002
254833_s_at	9933	103.796	0.0936	0.0381	0.0002
258452_at	13552	106.979	0.095	0.0409	0.0002
260774_at	15874	107.609	0.0964	0.0414	0.0002
252073_at	7173	107.844	0.097	0.0413	0.0002
263252_at	18352	109.288	0.0992	0.0417	0.0002
246293_at	1393	109.391	0.1012	0.0412	0.0002
249071_at	4171	109.622	0.0984	0.0411	0.0002
261150_at	16250	110.567	0.0968	0.0416	0.0002
265339_at	20439	112.927	0.1014	0.0422	0.0002
251058_at	6158	115.245	0.1023	0.0437	0.0002
248625_at	3725	115.414	0.1034	0.0435	0.0002
258979_at	14079	115.522	0.1017	0.0433	0.0002
252549_at	7649	117.157	0.104	0.0441	0.0002
254371_at	9471	117.188	0.1048	0.0437	0.0002
253496_at	8596	117.403	0.1035	0.0434	0.0002
253879_s_at	8979	118.339	0.1059	0.0437	0.0002
249719_at	4819	118.76	0.1097	0.0434	0.0002
250598_at	5698	119.557	0.1052	0.0435	0.0002
252888_at	7988	119.627	0.1054	0.0432	0.0002
250533_at	5633	120.185	0.1074	0.0431	0.0002
250633_at	5733	122.448	0.1094	0.0445	0.0002
253814_at	8914	124.718	0.1123	0.0455	0.0002
251727_at	6827	125.007	0.1085	0.0453	0.0002
251827_at	6927	128.386	0.1118	0.0475	0.0003
259507_at	14607	130.904	0.114	0.0494	0.0003
256057_at	11157	131.295	0.1149	0.0492	0.0003
248246_at	3346	132.287	0.1148	0.0498	0.0003

## Sheet: Sheet2
	gene.index	RP/Rsum	FC:(class1/class2)	pfp	P.value
256296_at	11396	2.4495	28.1063	0	0
259391_s_at	14491	2.5149	29.2091	0	0
267461_at	22561	4.559	22.6875	0	0
248622_at	3722	4.6709	22.5151	0	0
258402_at	13502	4.998	22.5561	0	0
245668_at	768	5.1437	22.0667	0	0
263979_at	19079	8.3027	18.3932	0	0
253874_at	8974	8.8033	17.8483	0	0
261395_at	16495	9.9749	17.7979	0	0
264774_at	19874	10.7671	17.2902	0	0
266072_at	21172	11.1624	15.8398	0.0009	0
266656_at	21756	13.5825	15.6632	0.0017	0
253522_at	8622	14.1703	15.3706	0.0015	0
260287_at	15387	14.871	13.9469	0.0014	0
251750_at	6850	15.1586	14.1166	0.002	0
251196_at	6296	20.7431	11.4652	0.0069	0
252250_at	7350	21.848	11.1914	0.0071	0
251791_at	6891	23.5106	10.7205	0.0078	0
265511_at	20611	24.5921	10.222	0.0084	0
247979_at	3079	26.3425	10.5504	0.009	0
257315_at	12415	26.3967	10.3948	0.009	0
250753_at	5853	28.635	9.655	0.0091	0
265918_at	21018	28.92	10.0685	0.0087	0
264529_at	19629	29.2027	9.8221	0.0083	0
257516_at	12616	29.768	9.5603	0.008	0
265051_at	20151	30.6592	9.3829	0.0085	0
258227_at	13327	33.54	9.1982	0.01	0
255402_at	10502	34.7327	8.9075	0.01	0
259163_at	14263	35.0167	9.1307	0.01	0
262986_at	18086	36.025	9.1158	0.0103	0
250891_at	5991	37.0676	8.9238	0.011	0
261727_at	16827	37.133	8.8453	0.0106	0
250860_at	5960	38.6779	8.7372	0.0106	0
260957_at	16057	39.3559	8.6513	0.0103	0
245264_at	364	40.6153	8.346	0.0114	0
263019_at	18119	42.1118	8.1787	0.0119	0
257798_at	12898	42.3128	8.3911	0.0119	0
253161_at	8261	42.8539	8.4139	0.0121	0
267497_at	22597	46.2478	7.941	0.0141	0
247374_at	2474	47.6305	7.778	0.0148	0
255878_at	10978	49.5839	7.7429	0.0149	0
261834_at	16934	50.0854	7.6489	0.0145	0
260610_at	15710	50.32	7.6918	0.0142	0
249862_at	4962	51.4879	7.5192	0.0143	0
249923_at	5023	53.0163	7.425	0.0149	0
246151_at	1251	53.0565	7.3114	0.0146	0
262456_at	17556	53.295	7.4986	0.0145	0
245024_at	124	54.3022	10.0292	0.0148	0
263726_at	18826	54.7483	7.425	0.0147	0
251050_at	6150	54.8952	7.5227	0.0146	0
264339_at	19439	55.074	7.3462	0.0145	0
246906_at	2006	55.8569	7.2375	0.015	0
259579_at	14679	57.092	7.0464	0.0157	0
260506_at	15606	62.6144	7.2295	0.0196	0
259164_at	14264	63.2326	6.9749	0.0196	0
257895_at	12995	65.1672	6.8075	0.0218	0.0001
260221_at	15321	65.3875	6.8169	0.0216	0.0001
245637_at	737	69.1643	6.5323	0.0245	0.0001
247284_at	2384	69.6365	6.5654	0.0247	0.0001
267238_at	22338	69.6399	6.7388	0.0243	0.0001
264246_at	19346	69.773	6.4551	0.0243	0.0001
246063_at	1163	73.5372	6.4813	0.0261	0.0001
261768_at	16868	74.1327	6.334	0.0262	0.0001
248683_at	3783	74.6442	6.4495	0.0259	0.0001
260431_at	15531	75.4323	6.5047	0.0262	0.0001
245122_at	222	75.4337	6.282	0.0258	0.0001
245278_at	378	75.8914	6.3236	0.0258	0.0001
258589_at	13689	76.4531	6.3341	0.0259	0.0001
262040_at	17140	76.5646	6.2512	0.0258	0.0001
245789_at	889	77.0411	6.3644	0.0257	0.0001
251850_at	6950	78.5482	6.3947	0.0259	0.0001
260070_at	15170	78.6839	6.2209	0.0256	0.0001
260560_at	15660	78.7749	6.3537	0.0252	0.0001
263963_at	19063	79.7357	6.1523	0.0254	0.0001
259378_at	14478	80.9147	6.22	0.026	0.0001
258225_at	13325	81.0214	6.1359	0.0257	0.0001
248895_at	3995	81.0915	6.2706	0.0253	0.0001
264990_at	20090	82.0665	6.1549	0.0256	0.0001
256098_at	11198	82.5191	6.0938	0.0253	0.0001
258468_at	13568	83.4266	6.0902	0.0259	0.0001
266984_at	22084	86.4985	5.966	0.0285	0.0001
266238_at	21338	88.5289	5.9691	0.0293	0.0001
247189_at	2289	89.5767	5.9705	0.0299	0.0001
245866_s_at	966	90.8518	6.2972	0.0302	0.0001
266983_at	22083	91.1117	5.8765	0.0301	0.0001
263443_at	18543	91.5252	6.0542	0.0301	0.0001
256452_at	11552	91.7024	5.864	0.0299	0.0001
251403_at	6503	92.2667	5.857	0.0303	0.0001
251575_at	6675	92.4422	5.8671	0.0302	0.0001
245925_at	1025	92.717	5.8347	0.0301	0.0001
261140_at	16240	94.3548	5.7244	0.0312	0.0001
254043_at	9143	94.6095	5.8093	0.031	0.0001
249824_at	4924	96.1558	5.8088	0.0324	0.0001
264788_at	19888	102.663	5.6208	0.038	0.0002
255232_at	10332	103.613	5.549	0.0384	0.0002
244939_at	39	105.683	5.6923	0.0398	0.0002
251864_at	6964	107.686	5.5191	0.0407	0.0002
249885_at	4985	107.951	5.5014	0.0406	0.0002
262038_at	17138	109.382	5.435	0.0408	0.0002
263953_at	19053	110.219	5.4172	0.0412	0.0002
260921_at	16021	114.253	5.3185	0.0445	0.0002
259983_at	15083	115.35	5.3294	0.0449	0.0002
251080_at	6180	115.423	5.2905	0.0447	0.0002
248912_at	4012	116.282	5.4427	0.0446	0.0002
258704_at	13804	116.547	5.3146	0.0443	0.0002
256825_at	11925	116.695	5.1806	0.044	0.0002
248623_at	3723	118.441	5.2878	0.0447	0.0002
246028_at	1128	120.368	5.2881	0.0462	0.0002
254409_at	9509	123.025	5.1837	0.0478	0.0002
