# Supplementary material for: Repression of Flowering by the miR172 Target SMZ
Source: PLoS Biol. 2009 Jul 7;7(7):e1000148. doi: 10.1371/journal.pbio.1000148 (PMC2701598; doi:10.1371/journal.pbio.1000148)
Supplement: Dataset S4 — RankProducts results. Compressed folder containing results from all RankProducts pairwise comparisons (pfp<0.05; 100 permutations) within a genotype (flc-3; smz-D flc-3) or between genotypes at a given time point for leaves and meristems. (0.32 MB ZIP) [file pbio.1000148.s004.zip › RankProducts_results/SMZ_leaves_RankProducts/flc-3_day0_vs_smz-D+flc-3_day0.xls]

## Sheet: Sheet1
	gene.index	RP/Rsum	FC:(class1/class2)	pfp	P.value
250657_at	5757	1.8612	0.0099	0	0
260037_at	15137	3.5566	0.0223	0	0
251811_at	6911	4.899	0.0328	0	0
256245_at	11345	7.3635	0.0755	0.0025	0
265058_s_at	20158	12.1566	0.0754	0.002	0
255278_at	10378	12.384	0.114	0.0017	0
259640_at	14740	12.9397	0.0846	0.0029	0
256577_at	11677	15.0401	0.0973	0.0038	0
265730_at	20830	17.0137	0.1375	0.0044	0
258505_at	13605	19.8844	0.1415	0.008	0
265053_at	20153	22.4711	0.13	0.0082	0
258133_at	13233	30.7029	0.185	0.0142	0
260774_at	15874	32.499	0.2008	0.0146	0
263595_at	18695	32.7437	0.1952	0.0143	0
265442_at	20542	33.9391	0.1992	0.014	0
254080_at	9180	34.8101	0.1867	0.0138	0
259609_at	14709	36.4028	0.1304	0.0129	0
256527_at	11627	39.344	0.1851	0.0167	0
247453_at	2553	40.66	0.2029	0.02	0
263371_at	18471	40.706	0.2058	0.019	0
265154_at	20254	41.9238	0.2215	0.0205	0
261972_at	17072	44.9478	0.2128	0.0232	0
261664_s_at	16764	48.1834	0.2222	0.0274	0
249191_at	4291	48.2421	0.2153	0.0262	0
250083_at	5183	53.7897	0.1803	0.0312	0
245106_at	206	54.0065	0.2332	0.0304	0
247575_at	2675	54.5581	0.2302	0.0307	0
251677_at	6777	54.6795	0.1114	0.0304	0
252625_at	7725	55.4074	0.2285	0.0303	0
256890_at	11990	56.8866	0.2403	0.0307	0
253942_at	9042	60.4463	0.2299	0.0345	0
254232_at	9332	60.6547	0.193	0.0338	0
264895_at	19995	61.202	0.2196	0.0339	0
251593_at	6693	62.6979	0.2268	0.0347	0.0001
265817_at	20917	63.8813	0.2458	0.0351	0.0001
253949_at	9049	64.2992	0.2413	0.0344	0.0001
266687_at	21787	64.6838	0.2428	0.0341	0.0001
254076_at	9176	66.6212	0.2271	0.035	0.0001
254355_at	9455	67.7844	0.249	0.0364	0.0001
259227_at	14327	68.3201	0.2327	0.0365	0.0001
257207_at	12307	69.5105	0.2487	0.0368	0.0001
265895_at	20995	70.2161	0.2465	0.0371	0.0001
258965_at	14065	71.1241	0.2576	0.0372	0.0001
248332_at	3432	74.2723	0.2168	0.0398	0.0001
260100_at	15200	75.9967	0.2566	0.04	0.0001
247109_at	2209	80.632	0.2072	0.0428	0.0001
246099_at	1199	80.6471	0.2285	0.0419	0.0001
248434_at	3534	80.8563	0.2187	0.0417	0.0001
251476_at	6576	81.0728	0.2458	0.0414	0.0001
261439_at	16539	83.222	0.2681	0.0448	0.0001
251740_at	6840	84.857	0.2664	0.0461	0.0001
247780_at	2880	87.8937	0.2602	0.0494	0.0001

## Sheet: Sheet2
	gene.index	RP/Rsum	FC:(class1/class2)	pfp	P.value
256296_at	11396	1.1892	52.7465	0	0
265837_at	20937	2.2134	22.8911	0	0
264146_at	19246	2.7832	13.7853	0	0
254098_at	9198	6.8173	9.6958	0	0
251750_at	6850	10.4012	5.795	0	0
259681_at	14781	15.0159	6.4833	0.0067	0
259561_at	14661	15.2349	4.8431	0.0057	0
248392_at	3492	16.2648	4.7232	0.0075	0
251586_at	6686	18.0471	4.7965	0.0089	0
260146_at	15246	28.8717	3.6853	0.02	0
253191_at	8291	29.0029	3.908	0.0182	0
245265_at	365	30.4968	3.9884	0.0175	0
263498_at	18598	34.3959	3.974	0.0208	0
255662_at	10762	35.9174	3.7806	0.0207	0
258139_at	13239	40.2515	3.2839	0.0267	0
254209_at	9309	40.5721	3.3948	0.0262	0
246854_at	1954	42.5754	3.691	0.0276	0
259058_at	14158	45.6672	3.1654	0.0294	0
253599_at	8699	50.2688	3.1322	0.0353	0
245392_at	492	51.6381	3.1956	0.037	0
251646_at	6746	51.7189	3.1488	0.0352	0
260957_at	16057	52.3974	3.6289	0.0341	0
265722_at	20822	54.3319	3.1501	0.0365	0
251850_at	6950	55.6814	3.1944	0.0358	0
246573_at	1673	56.4355	3.4583	0.0356	0
251705_at	6805	57.2324	3.3914	0.0346	0
257076_at	12176	57.2855	2.9977	0.0333	0
258217_at	13317	58.9476	3.1991	0.0339	0
258040_at	13140	63.7723	3.0261	0.0393	0
247979_at	3079	64.7562	2.9983	0.0397	0.0001
