# Supplementary material for: Repression of Flowering by the miR172 Target SMZ
Source: PLoS Biol. 2009 Jul 7;7(7):e1000148. doi: 10.1371/journal.pbio.1000148 (PMC2701598; doi:10.1371/journal.pbio.1000148)
Supplement: Dataset S4 — RankProducts results. Compressed folder containing results from all RankProducts pairwise comparisons (pfp<0.05; 100 permutations) within a genotype (flc-3; smz-D flc-3) or between genotypes at a given time point for leaves and meristems. (0.32 MB ZIP) [file pbio.1000148.s004.zip › RankProducts_results/SMZ_leaves_RankProducts/flc-3_day1_vs_day4.xls]

## Sheet: Sheet1
	gene.index	RP/Rsum	FC:(class1/class2)	pfp	P.value
254564_at	9664	1.8612	0.0381	0	0
249867_at	4967	2.3784	0.0346	0	0
245528_at	628	2.6591	0.0402	0	0
255127_at	10227	4.6953	0.0485	0	0
258791_at	13891	6.4807	0.0577	0	0
247800_at	2900	7.168	0.0576	0	0
255822_at	10922	7.5212	0.0584	0	0
250445_at	5545	8.7118	0.061	0	0
262832_s_at	17932	8.8187	0.0597	0	0
250832_at	5932	9.6678	0.0654	0.001	0
256527_at	11627	10.4519	0.0659	0.0009	0
259789_at	14889	14.0809	0.0792	0.0017	0
245891_at	991	14.4914	0.0791	0.0015	0
264958_at	20058	15.4768	0.0806	0.0014	0
245465_at	565	16.1965	0.0821	0.0033	0
251625_at	6725	16.6124	0.0834	0.0031	0
258063_at	13163	17.4777	0.0923	0.0029	0
249862_at	4962	23.3022	0.1033	0.005	0
258133_at	13233	28.6041	0.1202	0.0068	0
264100_at	19200	29.4667	0.1267	0.0065	0
267461_at	22561	30.1259	0.1233	0.0071	0
264741_at	19841	30.397	0.1253	0.0068	0
257635_at	12735	31.5938	0.133	0.0078	0
257206_at	12306	32.304	0.1199	0.0083	0
245385_at	485	34.9318	0.1405	0.0104	0
267209_at	22309	35.6871	0.1402	0.01	0
254247_at	9347	35.9473	0.1378	0.01	0
262607_at	17707	37.7227	0.1349	0.0104	0
264339_at	19439	42.4841	0.1459	0.0159	0
251746_at	6846	43.6657	0.1584	0.0163	0
249378_at	4478	44.842	0.1616	0.0171	0
255129_at	10229	45.5616	0.1465	0.0169	0
250936_at	6036	45.5683	0.1541	0.0164	0
257365_x_at	12465	45.6987	0.1429	0.0159	0
258434_at	13534	46.1496	0.1628	0.0157	0
253806_at	8906	50.8125	0.171	0.0183	0
265118_at	20218	52.0271	0.1721	0.0189	0
262947_at	18047	53.0008	0.1744	0.0189	0
261144_s_at	16244	53.8025	0.1743	0.0192	0
265481_at	20581	54.605	0.172	0.0195	0
261901_at	17001	55.7363	0.1735	0.0198	0
265698_at	20798	57.8213	0.1796	0.021	0
246260_at	1360	57.8758	0.1756	0.0205	0
262399_at	17499	58.6849	0.1792	0.0211	0
261221_at	16321	59.003	0.1821	0.0207	0
253372_at	8472	60.6639	0.1829	0.0215	0
265111_at	20211	61.3186	0.1816	0.0219	0
266746_s_at	21846	62.673	0.1847	0.0221	0
264342_at	19442	63.0442	0.1874	0.0229	0
247478_at	2578	63.8075	0.1869	0.023	0.0001
262826_at	17926	65.4852	0.1918	0.0249	0.0001
258239_at	13339	69.6958	0.1951	0.0302	0.0001
252549_at	7649	70.5056	0.1964	0.0302	0.0001
266259_at	21359	72.0278	0.1758	0.0307	0.0001
246633_at	1733	73.858	0.2042	0.032	0.0001
259058_at	14158	78.8465	0.2057	0.0373	0.0001
267002_s_at	22102	79.4292	0.2105	0.0368	0.0001
265042_at	20142	79.9801	0.2056	0.0366	0.0001
265116_at	20216	80.647	0.2083	0.0369	0.0001
249941_at	5041	81.4238	0.2111	0.0373	0.0001
254371_at	9471	81.639	0.213	0.0369	0.0001
257772_at	12872	81.7281	0.2116	0.0363	0.0001
251169_at	6269	82.8038	0.2126	0.0368	0.0001
249112_at	4212	84.1787	0.212	0.038	0.0001
259784_at	14884	84.9713	0.2161	0.038	0.0001
266357_at	21457	85.6345	0.2139	0.0383	0.0001
255602_at	10702	87.2981	0.2176	0.039	0.0001
263776_s_at	18876	87.5473	0.2155	0.0387	0.0001
259839_at	14939	88.5933	0.22	0.0387	0.0001
262986_at	18086	92.4553	0.218	0.0417	0.0001
248566_s_at	3666	92.5029	0.2244	0.0411	0.0001
262357_at	17457	96.2277	0.2209	0.0444	0.0001
249052_at	4152	100.29	0.208	0.0474	0.0002
256294_at	11394	101.025	0.1997	0.0474	0.0002
260012_at	15112	101.562	0.2273	0.0473	0.0002
259640_at	14740	102.689	0.2333	0.0484	0.0002
249727_at	4827	103.536	0.2328	0.049	0.0002
258507_at	13607	104.196	0.2127	0.0488	0.0002
256225_at	11325	105.25	0.2336	0.0494	0.0002
248169_at	3269	105.517	0.2356	0.0489	0.0002
252563_at	7663	106.604	0.2204	0.0496	0.0002

## Sheet: Sheet2
	gene.index	RP/Rsum	FC:(class1/class2)	pfp	P.value
264400_at	19500	1.4142	49.302	0	0
260140_at	15240	3.6628	25.9224	0	0
267459_at	22559	5.7327	15.4456	0	0
263979_at	19079	5.785	17.6675	0	0
247463_at	2563	8.7298	11.9237	0.002	0
245306_at	406	8.9679	13.7159	0.0017	0
266516_at	21616	9.8985	10.9634	0.0014	0
258321_at	13421	9.9567	11.5445	0.0012	0
259391_s_at	14491	10.3194	11.605	0.0011	0
260784_at	15884	12.49	10.3402	0.005	0
262040_at	17140	15.6361	8.6337	0.0045	0
261768_at	16868	18.6708	8.334	0.0058	0
251750_at	6850	18.8075	8.1117	0.0062	0
258895_at	13995	18.8888	8.0675	0.0057	0
262543_at	17643	19.0696	7.9689	0.0053	0
254080_at	9180	21.6552	7.7018	0.0075	0
246565_at	1665	22.3803	7.3885	0.0076	0
254016_at	9116	22.6286	7.5632	0.0072	0
257654_at	12754	26.886	6.8436	0.0079	0
251800_at	6900	28.2942	6.6269	0.009	0
265572_at	20672	29.2201	6.8189	0.0095	0
247268_at	2368	29.8101	7.0779	0.0095	0
258589_at	13689	31.9363	6.5399	0.0122	0
267162_s_at	22262	32.1826	6.433	0.0117	0
258397_at	13497	34.1972	6.4581	0.0112	0
248614_at	3714	34.4637	6.2373	0.0108	0
261502_at	16602	35.5059	6.2228	0.0107	0
248062_at	3162	37.5154	6.0277	0.0111	0
252625_at	7725	37.7248	6.0777	0.011	0
266184_s_at	21284	38.2765	6.0931	0.0113	0
248807_at	3907	40.7695	5.9913	0.0129	0
258316_at	13416	41.9871	5.845	0.0138	0
258218_at	13318	42.4068	5.8041	0.0145	0
258675_at	13775	45.1494	5.6884	0.0162	0
248347_at	3447	45.6591	5.6991	0.016	0
256890_at	11990	46.5229	5.6824	0.0161	0
263219_at	18319	46.8186	5.5874	0.0157	0
258034_at	13134	48.0312	5.5372	0.0168	0
256924_at	12024	48.5355	5.5076	0.0169	0
246505_at	1605	51.5696	5.4404	0.0188	0
264436_at	19536	51.6199	5.5475	0.0185	0
250437_at	5537	52.2957	5.426	0.0186	0
256288_at	11388	58.4156	5.1725	0.0226	0
267349_at	22449	58.5566	5.1777	0.0223	0
267497_at	22597	58.78	5.1258	0.0218	0
250558_at	5658	59.7104	5.2206	0.0224	0
245126_at	226	59.96	5.1552	0.0221	0
257595_at	12695	61.0815	5.1243	0.0227	0
245628_at	728	61.3371	5.1686	0.0229	0
255278_at	10378	63.263	5.046	0.0236	0.0001
267238_at	22338	63.8262	5.0443	0.0237	0.0001
263016_at	18116	64.688	4.9947	0.0246	0.0001
266578_at	21678	65.5218	5.0119	0.0249	0.0001
251010_at	6110	65.7225	4.9855	0.0244	0.0001
259227_at	14327	65.8755	4.9569	0.024	0.0001
258505_at	13605	66.3169	4.9399	0.0241	0.0001
252281_at	7381	68.3459	4.9135	0.0247	0.0001
257207_at	12307	71.8671	4.8044	0.0262	0.0001
252123_at	7223	72.9791	4.8073	0.0268	0.0001
250072_at	5172	73.3985	4.7256	0.0268	0.0001
264895_at	19995	74.6454	4.8123	0.0277	0.0001
266687_at	21787	75.9931	4.7023	0.0281	0.0001
254579_at	9679	77.5385	4.6684	0.0294	0.0001
247575_at	2675	78.5237	4.6815	0.0302	0.0001
255295_at	10395	80.2546	4.6055	0.0318	0.0001
256627_at	11727	81.6548	4.5927	0.0327	0.0001
253754_at	8854	84.2448	4.5784	0.034	0.0001
262094_at	17194	85.0692	4.5491	0.0338	0.0001
263128_at	18228	86.0471	4.4442	0.0342	0.0001
249215_at	4315	88.6434	4.4869	0.0353	0.0001
265954_at	21054	88.8925	4.4988	0.0351	0.0001
264118_at	19218	89.0475	4.3746	0.0349	0.0001
249830_at	4930	89.7299	4.4454	0.0348	0.0001
261664_s_at	16764	90.4909	4.4221	0.0349	0.0001
250661_at	5761	91.4215	4.3662	0.0352	0.0001
250992_at	6092	93.5992	4.4064	0.0367	0.0001
247182_at	2282	95.4236	4.2857	0.0387	0.0001
258217_at	13317	96.9	4.2454	0.0388	0.0001
251740_at	6840	97.5093	4.3421	0.0389	0.0001
256341_at	11441	98.1375	4.2953	0.0385	0.0001
257697_at	12797	98.2148	4.2743	0.038	0.0001
264007_at	19107	98.5365	4.2515	0.0377	0.0001
260157_at	15257	98.628	4.2511	0.0372	0.0001
247362_at	2462	103.451	4.2365	0.0412	0.0002
245479_at	579	104.076	4.1725	0.0418	0.0002
250083_at	5183	104.084	4.1892	0.0413	0.0002
259347_at	14447	104.871	4.1918	0.0415	0.0002
253340_s_at	8440	106.392	4.1771	0.0426	0.0002
256125_at	11225	107.916	4.1477	0.0436	0.0002
254980_at	10080	110.784	4.0463	0.0453	0.0002
256675_at	11775	111.031	4.1072	0.0451	0.0002
252508_at	7608	111.795	4.122	0.0451	0.0002
256797_at	11897	112.825	4.1187	0.0462	0.0002
261406_at	16506	113.19	4.0357	0.0459	0.0002
253296_at	8396	113.317	4.0668	0.0455	0.0002
250413_at	5513	115.615	4.0532	0.0472	0.0002
255900_at	11000	115.664	4.0479	0.0469	0.0002
263231_at	18331	116.262	7.8747	0.047	0.0002
254773_at	9873	117.74	4.0277	0.0478	0.0002
265326_at	20426	118.305	4.0568	0.0475	0.0002
247046_at	2146	118.695	3.9864	0.0475	0.0002
263864_at	18964	120.646	3.9727	0.0486	0.0002
251476_at	6576	121.074	3.9677	0.0482	0.0002
250794_at	5894	121.505	3.9375	0.0481	0.0002
265895_at	20995	123.915	3.9051	0.05	0.0002
262943_at	18043	123.986	3.8897	0.0496	0.0002
251677_at	6777	124.232	4.0134	0.0493	0.0002
267004_at	22104	124.266	3.9564	0.049	0.0002
261301_at	16401	124.962	3.8918	0.0493	0.0002
266253_at	21353	125.646	3.8896	0.0492	0.0002
265091_s_at	20191	126.3	3.9251	0.0495	0.0002
