# Supplementary material for: Repression of Flowering by the miR172 Target SMZ
Source: PLoS Biol. 2009 Jul 7;7(7):e1000148. doi: 10.1371/journal.pbio.1000148 (PMC2701598; doi:10.1371/journal.pbio.1000148)
Supplement: Dataset S4 — RankProducts results. Compressed folder containing results from all RankProducts pairwise comparisons (pfp<0.05; 100 permutations) within a genotype (flc-3; smz-D flc-3) or between genotypes at a given time point for leaves and meristems. (0.32 MB ZIP) [file pbio.1000148.s004.zip › RankProducts_results/SMZ_leaves_RankProducts/flc-3_day1_vs_smz-D+flc-3_day1.xls]

## Sheet: Sheet1
	gene.index	RP/Rsum	FC:(class1/class2)	pfp	P.value
250657_at	5757	1	0.0016	0	0
257365_x_at	12465	4.3559	0.0279	0	0
249052_at	4152	5.305	0.029	0	0
256527_at	11627	6.1601	0.039	0	0
265221_s_at	20321	6.2542	0.0402	0	0
254234_at	9334	7.6135	0.0468	0	0
251811_at	6911	10.4598	0.0636	0	0
260037_at	15137	11.9158	0.0671	0	0
266142_at	21242	12.4384	0.0641	0	0
258791_at	13891	12.9718	0.0652	0	0
264580_at	19680	17.781	0.0861	0.0055	0
251109_at	6209	19.8895	0.1048	0.0067	0
260551_at	15651	20.9539	0.0926	0.0062	0
266275_at	21375	22.197	0.1143	0.0086	0
265670_s_at	20770	23.9547	0.1185	0.01	0
260978_at	16078	24.082	0.119	0.0094	0
256601_s_at	11701	24.8285	0.121	0.0088	0
258252_at	13352	26.4764	0.1254	0.0089	0
250351_at	5451	27.7383	0.1316	0.0089	0
260140_at	15240	28.6824	0.1371	0.0095	0
258815_at	13915	30.7801	0.1179	0.011	0
249942_at	5042	31.0906	0.1419	0.0109	0
259640_at	14740	31.6875	0.1477	0.0109	0
259609_at	14709	32.3263	0.1446	0.0104	0
260567_at	15667	33.9751	0.0865	0.0112	0
245528_at	628	37.3396	0.1643	0.0127	0
260783_at	15883	38.0065	0.1608	0.0126	0
263904_at	19004	38.4115	0.1521	0.0121	0
263595_at	18695	38.5604	0.1838	0.0117	0
250793_at	5893	39.8541	0.1568	0.013	0
265674_at	20774	47.5444	0.1536	0.0181	0
256589_at	11689	52.288	0.088	0.0209	0
257798_at	12898	59.6082	0.2436	0.0321	0
267168_at	22268	63.2264	0.1672	0.0347	0.0001
255726_at	10826	70.8815	0.262	0.0411	0.0001
248037_at	3137	71.4767	0.2324	0.0411	0.0001
251503_at	6603	71.8185	0.2193	0.0405	0.0001
257830_at	12930	74.3271	0.2296	0.0413	0.0001
248467_at	3567	75.3517	0.2698	0.0426	0.0001
263046_at	18146	77.9015	0.1984	0.0472	0.0001

## Sheet: Sheet2
	gene.index	RP/Rsum	FC:(class1/class2)	pfp	P.value
265837_at	20937	1	143.897	0	0
264638_at	19738	2.4495	41.9783	0	0
245275_at	375	2.6321	30.4579	0	0
262947_at	18047	4.3559	20.4541	0	0
248062_at	3162	4.9492	17.8451	0	0
265698_at	20798	7.8374	12.9021	0.0017	0
262399_at	17499	9.4337	11.8943	0.0014	0
251677_at	6777	9.5044	12.031	0.0012	0
251586_at	6686	11.7713	9.8153	0.0011	0
260146_at	15246	12.7236	9.5171	0.002	0
251750_at	6850	13.5811	8.7756	0.0027	0
247684_at	2784	14.3973	9.463	0.0033	0
258419_at	13519	17.9286	8.1836	0.0062	0
245265_at	365	18.3069	7.9605	0.0057	0
260004_at	15104	19.3929	7.2935	0.0073	0
263947_at	19047	19.6545	7.143	0.0069	0
265025_at	20125	20.6982	6.982	0.0065	0
267260_at	22360	21.3763	7.1379	0.0072	0
247189_at	2289	21.3927	7.0014	0.0068	0
248460_at	3560	23.0682	6.8875	0.0075	0
259681_at	14781	23.5512	7.0783	0.0076	0
250942_at	6042	26.3034	6.2912	0.0082	0
267010_at	22110	29.9677	5.691	0.0096	0
249923_at	5023	30.3313	5.9128	0.0096	0
263168_at	18268	31.1768	5.73	0.0108	0
251705_at	6805	36.1486	4.9764	0.0138	0
260012_at	15112	37.6801	5.1555	0.0141	0
246310_at	1410	39.261	4.8859	0.0146	0
265722_at	20822	40.0834	4.799	0.0148	0
245349_at	449	40.7359	5.0449	0.0147	0
248246_at	3346	43.0376	4.6102	0.0171	0
255064_at	10164	45.3672	4.5063	0.0191	0
245692_at	792	45.681	4.6648	0.0185	0
250832_at	5932	46.8241	4.8138	0.0194	0
257625_at	12725	50.4049	4.4083	0.0209	0
252367_at	7467	51.7886	4.6818	0.0206	0
250828_at	5928	52.5619	4.3936	0.0211	0
253043_at	8143	54.3684	4.3151	0.0221	0
266150_s_at	21250	56.4607	4.0238	0.0244	0
259765_at	14865	58.783	3.9584	0.026	0
260300_at	15400	60.8317	3.9083	0.0268	0
266772_s_at	21872	61.825	3.8678	0.0267	0
247162_at	2262	65.587	3.7249	0.0309	0.0001
251372_at	6472	65.6473	3.7529	0.0302	0.0001
259561_at	14661	65.8708	4.143	0.0296	0.0001
252427_at	7527	66.8983	3.81	0.0302	0.0001
258217_at	13317	68.5281	3.9062	0.0311	0.0001
248353_at	3453	69.323	3.6782	0.0312	0.0001
261684_at	16784	70.8148	3.6163	0.0312	0.0001
249996_at	5096	71.1194	3.6633	0.0312	0.0001
264636_at	19736	72.3888	3.755	0.0318	0.0001
263498_at	18598	72.4823	3.6349	0.0312	0.0001
254482_at	9582	74.1193	3.5607	0.0325	0.0001
249894_at	4994	74.7355	3.7128	0.0328	0.0001
254098_at	9198	75.6709	3.5147	0.0335	0.0001
248404_at	3504	76.024	3.526	0.0329	0.0001
257382_at	12482	76.5164	3.5258	0.033	0.0001
252011_at	7111	77.7289	3.7994	0.0334	0.0001
259925_at	15025	79.1415	3.4444	0.0337	0.0001
258537_at	13637	79.7769	3.5738	0.0338	0.0001
264146_at	19246	84.3899	3.3367	0.0372	0.0001
248566_s_at	3666	84.605	3.3423	0.0368	0.0001
260427_at	15527	85.1649	3.3338	0.0365	0.0001
251418_at	6518	85.536	3.4531	0.0359	0.0001
248270_at	3370	86.1951	3.3576	0.0362	0.0001
250435_at	5535	86.7347	3.4381	0.0362	0.0001
255433_at	10533	88.6997	3.2409	0.0372	0.0001
256766_at	11866	89.4958	3.3176	0.0378	0.0001
259766_at	14866	91.4385	3.5994	0.0387	0.0001
261825_at	16925	92.0629	3.578	0.0384	0.0001
246293_at	1393	92.3027	3.2804	0.038	0.0001
246573_at	1673	92.9487	3.2678	0.0383	0.0001
263549_at	18649	93.2687	3.2768	0.0381	0.0001
262408_at	17508	95.5249	3.3064	0.0399	0.0001
263421_at	18521	96.041	3.1578	0.0399	0.0001
245816_at	916	96.1365	3.3022	0.0395	0.0001
258859_at	13959	96.9815	3.137	0.0399	0.0001
265960_at	21060	97.5433	3.2432	0.0399	0.0001
247541_at	2641	101.444	3.1264	0.0438	0.0002
249932_at	5032	103.997	3.2185	0.045	0.0002
246346_at	1446	104.052	3.2169	0.0446	0.0002
264899_at	19999	107.301	3.0406	0.0466	0.0002
261150_at	16250	109.796	3.0857	0.0483	0.0002
260676_at	15776	110.034	2.9858	0.048	0.0002
256433_at	11533	111.297	3.2119	0.0485	0.0002
