# Supplementary material for: Repression of Flowering by the miR172 Target SMZ
Source: PLoS Biol. 2009 Jul 7;7(7):e1000148. doi: 10.1371/journal.pbio.1000148 (PMC2701598; doi:10.1371/journal.pbio.1000148)
Supplement: Dataset S4 — RankProducts results. Compressed folder containing results from all RankProducts pairwise comparisons (pfp<0.05; 100 permutations) within a genotype (flc-3; smz-D flc-3) or between genotypes at a given time point for leaves and meristems. (0.32 MB ZIP) [file pbio.1000148.s004.zip › RankProducts_results/SMZ_leaves_RankProducts/flc-3_day4_vs_smz-D+flc-3_day4.xls]

## Sheet: Sheet1
	gene.index	RP/Rsum	FC:(class1/class2)	pfp	P.value
250657_at	5757	1	0.0014	0	0
251811_at	6911	2.6321	0.0168	0	0
255621_at	10721	3.3098	0.0332	0	0
262103_at	17203	5.1437	0.0606	0	0
260037_at	15137	5.18	0.0403	0	0
256924_at	12024	6.3442	0.0663	0	0
255056_at	10156	7.9126	0.0806	0	0
250558_at	5658	9.6411	0.0931	0.0012	0
264400_at	19500	13.0788	0.1118	0.0011	0
249215_at	4315	13.505	0.1146	0.003	0
257798_at	12898	14.2034	0.1157	0.0027	0
259329_at	14429	14.3361	0.1133	0.0025	0
258675_at	13775	14.6609	0.1194	0.0031	0
265091_s_at	20191	16.4662	0.1289	0.0029	0
259009_at	14109	17.1256	0.1319	0.0027	0
263031_at	18131	17.3343	0.1254	0.0038	0
248185_at	3285	20.9196	0.149	0.0053	0
259384_at	14484	22.9264	0.1506	0.0061	0
245736_at	836	26.3622	0.1736	0.0089	0
262119_s_at	17219	27.0609	0.168	0.0085	0
263153_s_at	18253	27.526	0.1677	0.0081	0
254283_s_at	9383	28.1543	0.168	0.0077	0
255900_at	11000	30.0185	0.1749	0.0091	0
266996_at	22096	30.066	0.1796	0.0087	0
245624_at	724	32.2226	0.1839	0.0092	0
250083_at	5183	34.938	0.1911	0.0115	0
265954_at	21054	36.0536	0.2019	0.0122	0
262369_at	17469	36.278	0.2051	0.0118	0
258270_at	13370	39.4074	0.2042	0.0131	0
267497_at	22597	39.9709	0.2049	0.0127	0
265058_s_at	20158	40.4294	0.2088	0.0129	0
252269_at	7369	43.1437	0.2236	0.0144	0
259609_at	14709	44.3474	0.2147	0.0152	0
265122_at	20222	47.0979	0.2366	0.0162	0
255726_at	10826	49.6006	0.2309	0.0189	0
265053_at	20153	50.2409	0.243	0.0192	0
266184_s_at	21284	51.2433	0.2473	0.0189	0
262050_at	17150	52.5342	0.2447	0.0205	0
266988_at	22088	54.3437	0.2584	0.0221	0
267425_at	22525	55.2646	0.2534	0.0225	0
252629_at	7729	56.0288	0.2564	0.0227	0
251826_at	6926	58.1052	0.2487	0.024	0
254447_at	9547	59.8214	0.2674	0.0244	0
261181_at	16281	61.6453	0.2722	0.0259	0
254234_at	9334	62.1388	0.2619	0.026	0.0001
258791_at	13891	63.2067	0.2684	0.0263	0.0001
252123_at	7223	65.6421	0.2805	0.0274	0.0001
266738_at	21838	65.7572	0.2819	0.0269	0.0001
258252_at	13352	68.9356	0.292	0.03	0.0001
261191_at	16291	70.669	0.2899	0.031	0.0001
255295_at	10395	73.2394	0.2974	0.0337	0.0001
259382_s_at	14482	73.7788	0.3036	0.0344	0.0001
263775_at	18875	74.5619	0.2988	0.0347	0.0001
253073_at	8173	75.6996	0.2855	0.0359	0.0001
259878_at	14978	80.8588	0.3092	0.0415	0.0001
247577_at	2677	86.1688	0.3164	0.0461	0.0001

## Sheet: Sheet2
	gene.index	RP/Rsum	FC:(class1/class2)	pfp	P.value
245275_at	375	1	81.4946	0	0
265698_at	20798	2	34.7946	0	0
264638_at	19738	3.2237	23.764	0	0
259766_at	14866	3.7224	21.525	0	0
262832_s_at	17932	6.0615	13.8126	0	0
263549_at	18649	9.5735	8.4602	0.0017	0
259058_at	14158	10.0408	8.5903	0.0014	0
245349_at	449	12.5199	7.4464	0.005	0
252170_at	7270	16.3671	6.3463	0.0067	0
248169_at	3269	17.1164	6.1754	0.006	0
249867_at	4967	17.3722	6.3252	0.0055	0
254482_at	9582	17.4507	5.9693	0.005	0
264146_at	19246	17.8183	6.4916	0.0046	0
249052_at	4152	18.0471	6.0178	0.0043	0
265837_at	20937	18.1175	6.411	0.004	0
252549_at	7649	18.7837	6.0088	0.0038	0
265025_at	20125	21.4776	5.5177	0.0041	0
265119_at	20219	21.9521	5.3856	0.0039	0
260012_at	15112	23.1208	5.2771	0.0053	0
265494_at	20594	25.0639	4.9116	0.007	0
246595_at	1695	25.682	5.0865	0.0071	0
257625_at	12725	27.9825	4.731	0.0073	0
247684_at	2784	28.8682	4.7965	0.0078	0
263133_at	18233	30.8624	4.6698	0.0087	0
251586_at	6686	31.0427	4.761	0.0084	0
259925_at	15025	32.7791	4.4596	0.0092	0
255602_at	10702	32.9308	4.319	0.0089	0
247602_at	2702	34.7564	4.3294	0.0096	0
267010_at	22110	34.7755	4.3028	0.0093	0
248460_at	3560	35.2215	4.1528	0.009	0
260146_at	15246	37.0345	4.2107	0.0094	0
260664_at	15764	39.7953	4.0449	0.0109	0
250942_at	6042	42.7012	3.7794	0.0136	0
263947_at	19047	44.3515	3.76	0.0144	0
265116_at	20216	45.0686	3.9647	0.0146	0
253048_at	8148	45.1063	3.6998	0.0142	0
263073_at	18173	49.0898	3.655	0.0165	0
265823_at	20923	50.7868	3.5443	0.0171	0
255822_at	10922	54.7048	3.4158	0.0192	0
260004_at	15104	54.895	3.3576	0.019	0
264514_at	19614	54.9018	3.4905	0.0185	0
247447_at	2547	57.8629	3.3778	0.0202	0
259561_at	14661	61.7595	3.2523	0.0242	0
262188_at	17288	67.4868	3.106	0.0291	0.0001
257375_at	12475	68.6471	3.0922	0.03	0.0001
247284_at	2384	68.9535	3.1541	0.0293	0.0001
259681_at	14781	73.6428	3.0912	0.0319	0.0001
249346_at	4446	75.3179	3.0946	0.0329	0.0001
258537_at	13637	75.3468	3.0582	0.0322	0.0001
248566_s_at	3666	75.8617	2.9655	0.0324	0.0001
259570_at	14670	76.7881	2.9473	0.0331	0.0001
245998_at	1098	76.8438	2.932	0.0325	0.0001
266150_s_at	21250	80.6796	2.8523	0.0364	0.0001
248619_at	3719	81.6267	2.8414	0.0363	0.0001
266313_at	21413	83.9502	2.8334	0.0384	0.0001
267509_at	22609	85.6713	2.8359	0.0393	0.0001
259426_at	14526	88.0969	2.7829	0.0419	0.0001
263168_at	18268	88.4409	2.8318	0.0412	0.0001
265405_at	20505	93.9143	2.7185	0.0469	0.0001
245504_at	604	96.8583	2.6607	0.0492	0.0001
