# Supplementary material for: Repression of Flowering by the miR172 Target SMZ
Source: PLoS Biol. 2009 Jul 7;7(7):e1000148. doi: 10.1371/journal.pbio.1000148 (PMC2701598; doi:10.1371/journal.pbio.1000148)
Supplement: Dataset S4 — RankProducts results. Compressed folder containing results from all RankProducts pairwise comparisons (pfp<0.05; 100 permutations) within a genotype (flc-3; smz-D flc-3) or between genotypes at a given time point for leaves and meristems. (0.32 MB ZIP) [file pbio.1000148.s004.zip › RankProducts_results/SMZ_leaves_RankProducts/SMZ-D+flc-3_day0_vs_day1.xls]

## Sheet: Sheet1
	gene.index	RP/Rsum	FC:(class1/class2)	pfp	P.value
265091_s_at	20191	2.3403	0.0035	0	0
249215_at	4315	2.6321	0.0036	0	0
250558_at	5658	2.913	0.0039	0	0
260140_at	15240	4.2814	0.0046	0	0
258321_at	13421	4.6807	0.0048	0	0
264400_at	19500	4.8206	0.0049	0	0
245628_at	728	5.8857	0.0056	0	0
248185_at	3285	7.4497	0.0075	0	0
247463_at	2563	7.7069	0.0056	0	0
245624_at	724	10.0732	0.007	0	0
245306_at	406	12.1096	0.0101	0	0
261191_at	16291	12.7468	0.0093	0	0
250083_at	5183	14.1147	0.0124	0.0008	0
267168_at	22268	16.2017	0.0151	0.0021	0
254283_s_at	9383	17.1452	0.0146	0.002	0
253496_at	8596	18.7008	0.0169	0.0038	0
256924_at	12024	18.8536	0.0187	0.0035	0
255604_at	10704	18.8559	0.0193	0.0033	0
257262_at	12362	19.7969	0.0211	0.0032	0
262518_at	17618	20.9718	0.0211	0.0045	0
262050_at	17150	20.9978	0.0219	0.0043	0
249942_at	5042	21.5403	0.023	0.0045	0
246403_at	1503	24.7083	0.0249	0.0061	0
266578_at	21678	25.9845	0.0286	0.0075	0
267256_s_at	22356	26.4715	0.0304	0.0072	0
264436_at	19536	27.2005	0.0303	0.0077	0
256589_at	11689	31.9214	0.0308	0.01	0
262119_s_at	17219	32.0948	0.0252	0.0096	0
252123_at	7223	33.375	0.0387	0.0107	0
252661_at	7761	35.1338	0.037	0.011	0
255056_at	10156	41.0186	0.0473	0.0158	0
260784_at	15884	41.2842	0.0464	0.0153	0
248625_at	3725	42.0017	0.0474	0.0148	0
266778_at	21878	42.3413	0.0482	0.0147	0
251223_at	6323	43.7415	0.0499	0.0151	0
250149_at	5249	44.6925	0.0511	0.015	0
263495_at	18595	44.7965	0.0493	0.0146	0
248607_at	3707	45.8706	0.0517	0.0145	0
254185_at	9285	46.258	0.0511	0.0144	0
251826_at	6926	49.4871	0.0549	0.0155	0
253879_s_at	8979	49.4915	0.054	0.0151	0
263497_at	18597	51.3488	0.055	0.0162	0
252888_at	7988	56.7587	0.0618	0.0202	0
260955_at	16055	56.7855	0.0607	0.0198	0
245352_at	452	57.725	0.0606	0.02	0
262118_at	17218	59.6761	0.0559	0.0215	0
245749_at	849	60.2978	0.0641	0.0221	0
249769_at	4869	61.9347	0.0641	0.0237	0
257654_at	12754	63.0805	0.0681	0.0239	0.0001
245465_at	565	64.4586	0.0678	0.0244	0.0001
255295_at	10395	64.9553	0.0704	0.0251	0.0001
251109_at	6209	66.4815	0.0637	0.0258	0.0001
263231_at	18331	67.2717	0.0672	0.0255	0.0001
250794_at	5894	69.6268	0.0731	0.0269	0.0001
262883_at	17983	70.9307	0.0729	0.0269	0.0001
265197_at	20297	71.3078	0.0684	0.0268	0.0001
251058_at	6158	71.8797	0.0746	0.0268	0.0001
251197_at	6297	72.6222	0.0765	0.0272	0.0001
254459_at	9559	74.2361	0.0788	0.0281	0.0001
256057_at	11157	75.1452	0.073	0.0282	0.0001
259403_at	14503	75.4486	0.0734	0.0285	0.0001
251827_at	6927	77.7705	0.0792	0.03	0.0001
261907_at	17007	78.854	0.0812	0.0302	0.0001
265670_s_at	20770	78.9671	0.073	0.03	0.0001
248467_at	3567	79.1896	0.0812	0.0295	0.0001
262748_at	17848	81.456	0.0835	0.0303	0.0001
253815_at	8915	84.6739	0.0878	0.0337	0.0001
257876_at	12976	85.0181	0.0879	0.0335	0.0001
250533_at	5633	85.329	0.0845	0.0333	0.0001
264968_at	20068	85.9016	0.087	0.0339	0.0001
254234_at	9334	87.0965	0.0842	0.0348	0.0001
259878_at	14978	87.4207	0.0873	0.0346	0.0001
266832_at	21932	88.875	0.0874	0.0353	0.0001
257595_at	12695	89.6312	0.0897	0.0365	0.0001
264752_at	19852	90.0722	0.0895	0.0364	0.0001
267319_at	22419	90.232	0.0905	0.0359	0.0001
247760_at	2860	91.9725	0.0899	0.0366	0.0001
266290_at	21390	95.7845	0.0937	0.0394	0.0001
254707_at	9807	96.3867	0.093	0.0395	0.0001
254773_at	9873	96.9788	0.0951	0.0394	0.0001
265954_at	21054	98.1306	0.0969	0.0404	0.0001
249191_at	4291	98.8181	0.097	0.0405	0.0001
266275_at	21375	99.5645	0.0974	0.0407	0.0001
253268_s_at	8368	101.247	0.1004	0.0419	0.0002
250049_at	5149	101.672	0.0994	0.0418	0.0002
263775_at	18875	101.78	0.0991	0.0413	0.0002
257460_at	12560	102.29	0.0966	0.0413	0.0002
249306_at	4406	103.808	0.0999	0.043	0.0002
246468_at	1568	105.382	0.1007	0.0436	0.0002
257690_at	12790	107.582	0.1049	0.0461	0.0002
262620_at	17720	107.674	0.1052	0.0457	0.0002
255723_at	10823	109.613	0.1046	0.0467	0.0002
265244_at	20344	111.323	0.1057	0.0477	0.0002
262290_at	17390	111.736	0.1115	0.0476	0.0002
266395_at	21495	111.943	0.1098	0.0475	0.0002
254833_s_at	9933	114.962	0.1083	0.0484	0.0002
263031_at	18131	116.271	0.1086	0.0494	0.0002

## Sheet: Sheet2
	gene.index	RP/Rsum	FC:(class1/class2)	pfp	P.value
258402_at	13502	2.3403	95.7874	0	0
249923_at	5023	2.6321	93.555	0	0
267461_at	22561	3.1623	81.6778	0	0
262947_at	18047	3.6628	78.5548	0	0
248622_at	3722	4.2295	77.1926	0	0
262399_at	17499	4.5826	68.3686	0	0
258225_at	13325	7.4156	50.7422	0.0014	0
253161_at	8261	8.596	44.9963	0.0012	0
260287_at	15387	11.1952	37.6501	0.0022	0
264339_at	19439	13.5107	30.5974	0.003	0
265511_at	20611	13.9634	30.6518	0.0027	0
249862_at	4962	14.9295	28.6028	0.0042	0
265387_at	20487	15.1459	32.0893	0.0038	0
267209_at	22309	16.6054	26.8168	0.0043	0
255822_at	10922	16.9262	26.5134	0.0047	0
252250_at	7350	19.0131	25.6727	0.0069	0
257964_at	13064	19.0825	24.1593	0.0065	0
261395_at	16495	19.2619	24.1136	0.0061	0
253874_at	8974	19.4356	23.7058	0.0058	0
247524_at	2624	20.1368	23.5232	0.0055	0
266150_s_at	21250	20.7981	22.9275	0.0052	0
252367_at	7467	21.7006	23.3354	0.0055	0
245637_at	737	22.2761	22.8456	0.0052	0
260431_at	15531	25.7487	20.0467	0.0062	0
262986_at	18086	27.1005	19.331	0.0068	0
266656_at	21756	27.6252	19.1534	0.0073	0
245668_at	768	29.6684	17.3175	0.0089	0
265116_at	20216	32.1231	16.9028	0.01	0
264774_at	19874	32.5205	15.906	0.0103	0
266072_at	21172	33.3106	16.2331	0.0103	0
253061_at	8161	39.1841	13.9792	0.0142	0
260770_at	15870	40.5697	13.9797	0.0147	0
266873_at	21973	41.7102	13.8513	0.0155	0
266106_at	21206	42.2387	13.5413	0.015	0
265042_at	20142	42.3209	13.1715	0.0146	0
245925_at	1025	42.7176	13.6856	0.0147	0
249996_at	5096	43.2666	13.1094	0.0143	0
256225_at	11325	44.487	12.8018	0.015	0
246114_at	1214	44.7141	12.7065	0.0146	0
254564_at	9664	45.3512	12.6127	0.0145	0
259681_at	14781	45.687	12.9427	0.0141	0
251196_at	6296	45.9769	13.141	0.0143	0
263947_at	19047	46.0914	12.1722	0.014	0
261825_at	16925	47.6072	12.7802	0.0145	0
252950_at	8050	50.332	11.3255	0.0158	0
258434_at	13534	50.5153	11.7904	0.0154	0
247284_at	2384	53.0249	10.9756	0.0168	0
247954_at	3054	53.5583	11.1768	0.0173	0
258468_at	13568	55.5399	11.2521	0.0182	0
251575_at	6675	56.4529	10.44	0.0186	0
249378_at	4478	57.4028	10.8059	0.0186	0
260506_at	15606	58.3011	10.2417	0.0192	0
260221_at	15321	60.0081	10.1501	0.0196	0
260004_at	15104	60.6254	10.0767	0.0198	0
248566_s_at	3666	60.7999	10.0824	0.0196	0
250936_at	6036	66.4803	9.4375	0.0246	0.0001
259839_at	14939	67.385	9.2605	0.0251	0.0001
266984_at	22084	67.4088	9.3066	0.0247	0.0001
262010_at	17110	68.0295	8.9848	0.0244	0.0001
264501_at	19601	69.2335	9.1935	0.0245	0.0001
259784_at	14884	70.8298	9.0474	0.0249	0.0001
245866_s_at	966	71.6984	8.7325	0.0252	0.0001
267460_at	22560	71.8659	8.9289	0.0248	0.0001
251402_at	6502	73.4776	8.7836	0.0255	0.0001
263019_at	18119	75.3495	8.5696	0.0258	0.0001
266215_at	21315	75.6457	8.6826	0.0255	0.0001
246028_at	1128	76.3552	8.6547	0.0254	0.0001
247189_at	2289	77.1379	8.5404	0.0256	0.0001
261315_at	16415	78.3538	8.438	0.0262	0.0001
246487_at	1587	79.1045	8.3745	0.0269	0.0001
259163_at	14263	79.1168	8.4505	0.0265	0.0001
265481_at	20581	80.5879	8.2356	0.0269	0.0001
264379_at	19479	81.6399	8.004	0.0273	0.0001
251977_at	7077	85.9734	8.1321	0.0285	0.0001
245771_at	871	86.9804	7.7438	0.0289	0.0001
264100_at	19200	89.1239	8.1039	0.0299	0.0001
247374_at	2474	93.5938	7.4502	0.0345	0.0001
251050_at	6150	93.739	7.56	0.0345	0.0001
249327_at	4427	94.9195	7.2712	0.0351	0.0001
251791_at	6891	96.7057	7.1174	0.0361	0.0001
267644_s_at	22744	97.8849	7.3874	0.0369	0.0001
245264_at	364	97.9819	7.4527	0.0366	0.0001
256433_at	11533	98.1849	7.2942	0.0361	0.0001
250032_at	5132	98.7298	7.159	0.036	0.0001
245362_at	462	98.9944	7.1881	0.0359	0.0001
249234_at	4334	99.1931	7.3606	0.0357	0.0001
247388_s_at	2488	99.6886	7.0606	0.0359	0.0001
258552_at	13652	99.8786	7.2679	0.0357	0.0001
251360_at	6460	101.499	6.9635	0.0366	0.0001
257772_at	12872	102.92	6.8525	0.0378	0.0001
248969_at	4069	105.395	6.8457	0.0392	0.0002
259010_at	14110	106.671	6.9865	0.0401	0.0002
260266_at	15366	106.715	6.8627	0.0399	0.0002
249008_at	4108	108.227	6.7362	0.0409	0.0002
251036_at	6136	108.494	6.7219	0.0406	0.0002
248683_at	3783	114.129	6.626	0.0454	0.0002
249742_at	4842	114.239	6.5174	0.0449	0.0002
251169_at	6269	118.63	6.4667	0.0495	0.0002
