# Supplementary material for: Repression of Flowering by the miR172 Target SMZ
Source: PLoS Biol. 2009 Jul 7;7(7):e1000148. doi: 10.1371/journal.pbio.1000148 (PMC2701598; doi:10.1371/journal.pbio.1000148)
Supplement: Dataset S4 — RankProducts results. Compressed folder containing results from all RankProducts pairwise comparisons (pfp<0.05; 100 permutations) within a genotype (flc-3; smz-D flc-3) or between genotypes at a given time point for leaves and meristems. (0.32 MB ZIP) [file pbio.1000148.s004.zip › RankProducts_results/SMZ_leaves_RankProducts/SMZ-D+flc-3_day0_vs_day4.xls]

## Sheet: Sheet1
	gene.index	RP/Rsum	FC:(class1/class2)	pfp	P.value
249215_at	4315	1.5651	0.0028	0	0
250558_at	5658	1.7321	0.003	0	0
265091_s_at	20191	2.2134	0.0035	0	0
245465_at	565	4.6807	0.0054	0	0
245624_at	724	6.192	0.0065	0	0
248185_at	3285	6.4474	0.0075	0	0
262050_at	17150	7.4156	0.0085	0	0
258270_at	13370	11.9211	0.0175	0.0012	0
255604_at	10704	11.9583	0.0151	0.0011	0
265837_at	20937	11.9628	0.0145	0.001	0
254283_s_at	9383	13.1396	0.0154	0.0009	0
256924_at	12024	13.3781	0.0186	0.0017	0
250083_at	5183	13.5791	0.016	0.0015	0
261191_at	16291	14.3632	0.0195	0.0014	0
264958_at	20058	15.786	0.0223	0.0013	0
250832_at	5932	16.4063	0.0203	0.0012	0
245628_at	728	18.7072	0.0231	0.0018	0
265665_at	20765	19.0035	0.0269	0.0017	0
262119_s_at	17219	20.577	0.021	0.0037	0
261913_at	17013	23.3188	0.0303	0.004	0
266395_at	21495	24.9113	0.0331	0.0052	0
250149_at	5249	25.9184	0.0337	0.0055	0
264400_at	19500	26.1151	0.0352	0.0057	0
255056_at	10156	27.0275	0.0359	0.0058	0
251625_at	6725	27.09	0.0345	0.0056	0
246403_at	1503	27.9697	0.039	0.0065	0
255621_at	10721	28.1912	0.0363	0.0063	0
254232_at	9332	31.457	0.0363	0.0071	0
252269_at	7369	33.5553	0.0425	0.0086	0
257021_at	12121	33.7686	0.0434	0.0087	0
265913_at	21013	36.7053	0.0467	0.0103	0
263497_at	18597	36.8667	0.0474	0.0103	0
255437_at	10537	37.6875	0.0455	0.0112	0
262103_at	17203	38.8544	0.049	0.0118	0
247780_at	2880	39.6998	0.0515	0.0119	0
267256_s_at	22356	39.9668	0.0503	0.0119	0
250445_at	5545	40.0517	0.0487	0.0116	0
257262_at	12362	40.693	0.0534	0.0116	0
255127_at	10227	41.2879	0.0486	0.0115	0
245736_at	836	41.5828	0.0524	0.0115	0
254265_s_at	9365	42.4199	0.053	0.0115	0
247265_at	2365	42.9625	0.0479	0.0119	0
245749_at	849	43.2196	0.0545	0.0119	0
267069_at	22169	44.0335	0.0533	0.0118	0
252888_at	7988	44.7012	0.055	0.012	0
262357_at	17457	47.4936	0.0558	0.0139	0
265121_at	20221	48.3093	0.0555	0.0136	0
252661_at	7761	48.9276	0.0611	0.0138	0
254098_at	9198	50.8827	0.0565	0.0161	0
250344_at	5444	52.0607	0.0587	0.0168	0
250598_at	5698	55.4326	0.0634	0.0184	0
262717_s_at	17817	55.7524	0.063	0.0187	0
263031_at	18131	56.2555	0.0667	0.0185	0
252123_at	7223	56.4995	0.0662	0.0181	0
267168_at	22268	56.8672	0.0665	0.018	0
249918_at	5018	59.1396	0.0684	0.0188	0
262883_at	17983	66.5775	0.073	0.0247	0.0001
255795_at	10895	67.2548	0.0761	0.0248	0.0001
254247_at	9347	68.3354	0.0741	0.0253	0.0001
248353_at	3453	68.4709	0.0742	0.0248	0.0001
251524_at	6624	73.1471	0.0775	0.0285	0.0001
265954_at	21054	74.7901	0.0798	0.0292	0.0001
262369_at	17469	75.9159	0.0806	0.0298	0.0001
254185_at	9285	75.9716	0.0818	0.0295	0.0001
245528_at	628	76.3278	0.0825	0.0294	0.0001
259842_at	14942	76.8324	0.0817	0.0292	0.0001
253879_s_at	8979	77.4838	0.0833	0.0294	0.0001
246001_at	1101	77.4846	0.0831	0.029	0.0001
254371_at	9471	79.6263	0.0843	0.0304	0.0001
258851_at	13951	79.9118	0.0828	0.03	0.0001
248625_at	3725	80.4265	0.0846	0.0301	0.0001
247463_at	2563	80.7326	0.0841	0.0301	0.0001
252502_at	7602	84.1476	0.0872	0.0325	0.0001
254862_at	9962	85.4146	0.0883	0.0332	0.0001
256927_at	12027	86.4695	0.0887	0.0337	0.0001
259561_at	14661	86.7118	0.0883	0.0334	0.0001
262290_at	17390	88.414	0.093	0.0347	0.0001
255129_at	10229	89.1198	0.0895	0.0349	0.0001
258063_at	13163	91.0222	0.0964	0.0356	0.0001
266578_at	21678	92.7079	0.0954	0.0362	0.0001
259507_at	14607	93.2156	0.0953	0.037	0.0001
261648_at	16748	93.4108	0.0844	0.0366	0.0001
251827_at	6927	93.6462	0.0949	0.0363	0.0001
249867_at	4967	95.3288	0.0951	0.0374	0.0001
259169_at	14269	95.4461	0.0969	0.0372	0.0001
250794_at	5894	95.7328	0.0967	0.0369	0.0001
265892_at	20992	97.1802	0.0979	0.0369	0.0001
266996_at	22096	97.8021	0.0981	0.0372	0.0001
248330_at	3430	99.0368	0.1002	0.0378	0.0001
265122_at	20222	99.0816	0.0998	0.0373	0.0001
250633_at	5733	99.7822	0.1002	0.0374	0.0001
245352_at	452	103.268	0.1041	0.0399	0.0002
257876_at	12976	104.07	0.1026	0.0401	0.0002
249769_at	4869	104.257	0.1059	0.0398	0.0002
266357_at	21457	105.249	0.1039	0.0405	0.0002
266326_at	21426	106.928	0.106	0.0416	0.0002
259878_at	14978	109.167	0.1063	0.0435	0.0002
265722_at	20822	109.996	0.1095	0.0441	0.0002
256057_at	11157	111.304	0.1106	0.0446	0.0002
246468_at	1568	112.631	0.1104	0.0448	0.0002
252414_at	7514	114.896	0.1122	0.0462	0.0002
263739_at	18839	115.272	0.1115	0.0464	0.0002
247304_at	2404	115.619	0.1113	0.0464	0.0002
259329_at	14429	115.689	0.1131	0.046	0.0002
262748_at	17848	116.557	0.1162	0.0468	0.0002
254926_at	10026	116.712	0.1162	0.0464	0.0002
251826_at	6926	116.971	0.1148	0.0461	0.0002
257690_at	12790	117.686	0.1164	0.0465	0.0002
245524_at	624	120.162	0.1172	0.0475	0.0002
248607_at	3707	121.043	0.1174	0.0478	0.0002
264636_at	19736	121.929	0.1211	0.0478	0.0002
260745_at	15845	124.466	0.1195	0.0495	0.0002

## Sheet: Sheet2
	gene.index	RP/Rsum	FC:(class1/class2)	pfp	P.value
267461_at	22561	2	44.9678	0	0
248622_at	3722	3.6002	36.6831	0	0
253161_at	8261	3.8337	35.0337	0	0
258402_at	13502	4.527	30.5774	0	0
266072_at	21172	6.8872	27.9776	0.002	0
258468_at	13568	8.1904	20.8208	0.0017	0
265511_at	20611	9.6612	20.8341	0.0014	0
255822_at	10922	10.0025	20.6673	0.0025	0
252250_at	7350	10.4348	22.0241	0.0022	0
264529_at	19629	10.8243	21.2177	0.003	0
247878_at	2978	13.6103	16.0961	0.0027	0
251196_at	6296	13.6765	17.0894	0.0025	0
253874_at	8974	14.3351	17.7538	0.0031	0
261395_at	16495	16.3396	16.294	0.0029	0
245264_at	364	18.4351	13.2775	0.0027	0
247284_at	2384	20.3661	14.1318	0.005	0
259391_s_at	14491	20.4916	13.7106	0.0047	0
250753_at	5853	20.7089	14.1814	0.0044	0
264774_at	19874	22.3158	13.282	0.0047	0
260431_at	15531	22.7928	13.0375	0.0045	0
245668_at	768	24.1509	12.8578	0.0052	0
263963_at	19063	24.4796	13.0727	0.005	0
251791_at	6891	24.943	12.5549	0.0061	0
257315_at	12415	28.7261	11.6864	0.0079	0
266516_at	21616	30.0439	10.8368	0.008	0
251050_at	6150	30.6396	11.2226	0.0088	0
265051_at	20151	32.517	10.7046	0.0093	0
245771_at	871	33.5855	10.6427	0.0111	0
254043_at	9143	38.5056	9.7047	0.0141	0
259163_at	14263	39.2429	9.6884	0.0147	0
260221_at	15321	39.7127	9.4876	0.0148	0
264339_at	19439	40.1985	9.5497	0.0144	0
245925_at	1025	41.1195	9.0978	0.0145	0
248683_at	3783	43.4957	9.0756	0.0156	0
257516_at	12616	43.8273	8.939	0.0157	0
249862_at	4962	43.8909	9.0854	0.0153	0
260287_at	15387	45.7398	9.2283	0.0154	0
247189_at	2289	47.051	8.4561	0.0155	0
266983_at	22083	48.2493	8.0704	0.0172	0
263019_at	18119	49.0096	8.319	0.018	0
265494_at	20594	49.2193	8.1113	0.0178	0
248912_at	4012	53.1036	7.7324	0.0207	0
260560_at	15660	53.1234	8.2742	0.0202	0
266106_at	21206	54.2344	7.6675	0.0214	0
248623_at	3723	56.802	7.1995	0.0233	0
264990_at	20090	58.5726	7.2387	0.0246	0
258225_at	13325	59.8511	7.4972	0.0247	0.0001
247524_at	2624	62.0324	7.2722	0.0256	0.0001
251977_at	7077	62.249	7.407	0.0251	0.0001
265817_at	20917	63.5923	7.127	0.0258	0.0001
245637_at	737	65.6409	6.8295	0.0269	0.0001
266656_at	21756	66.3522	6.9001	0.0273	0.0001
266150_s_at	21250	67.2716	6.6308	0.0272	0.0001
258227_at	13327	73.7404	6.4938	0.0309	0.0001
262488_at	17588	75.9566	6.4792	0.0327	0.0001
245362_at	462	77.0323	6.1613	0.033	0.0001
247954_at	3054	79.3671	6.1843	0.034	0.0001
254609_at	9709	80.8769	6.1257	0.0347	0.0001
262986_at	18086	82.1572	6.4878	0.0351	0.0001
246028_at	1128	82.3145	5.9471	0.0348	0.0001
266984_at	22084	83.3717	5.9527	0.0356	0.0001
259858_at	14958	84.8878	5.8342	0.0366	0.0001
258796_at	13896	85.0617	5.8317	0.0362	0.0001
249052_at	4152	85.2584	10.3003	0.0361	0.0001
262456_at	17556	85.4576	5.9262	0.036	0.0001
260921_at	16021	88.1657	5.8014	0.0383	0.0001
262010_at	17110	89.6255	5.6684	0.0396	0.0001
249824_at	4924	90.6663	5.7014	0.04	0.0001
252215_at	7315	93.6782	5.7103	0.0426	0.0001
258434_at	13534	94.446	5.5565	0.0429	0.0001
248606_at	3706	94.9616	5.9513	0.0431	0.0001
246855_at	1955	95.7701	5.8471	0.0436	0.0001
245657_at	757	99.0139	5.614	0.0459	0.0001
260610_at	15710	100.521	5.4186	0.0466	0.0002
263443_at	18543	100.634	5.4358	0.0464	0.0002
247374_at	2474	101.321	5.3635	0.0462	0.0002
255310_at	10410	101.782	5.3942	0.0457	0.0002
250891_at	5991	103.399	5.3327	0.0463	0.0002
255579_at	10679	103.672	5.3376	0.0461	0.0002
256455_at	11555	105.912	5.2901	0.0476	0.0002
251771_at	6871	106.473	5.2629	0.0472	0.0002
253522_at	8622	107.053	5.213	0.0472	0.0002
249923_at	5023	107.434	5.6569	0.0471	0.0002
245543_at	643	107.849	5.2394	0.0468	0.0002
258623_at	13723	107.867	5.2276	0.0462	0.0002
262508_at	17608	108.415	5.2065	0.0464	0.0002
245789_at	889	109.333	5.1005	0.0466	0.0002
259511_at	14611	111.26	5.1617	0.0477	0.0002
255037_at	10137	112.049	5.1259	0.0476	0.0002
