# Supplementary material for: Repression of Flowering by the miR172 Target SMZ
Source: PLoS Biol. 2009 Jul 7;7(7):e1000148. doi: 10.1371/journal.pbio.1000148 (PMC2701598; doi:10.1371/journal.pbio.1000148)
Supplement: Dataset S4 — RankProducts results. Compressed folder containing results from all RankProducts pairwise comparisons (pfp<0.05; 100 permutations) within a genotype (flc-3; smz-D flc-3) or between genotypes at a given time point for leaves and meristems. (0.32 MB ZIP) [file pbio.1000148.s004.zip › RankProducts_results/SMZ_leaves_RankProducts/SMZ-D+flc-3_day1_vs_day4.xls]

## Sheet: Sheet1
	gene.index	RP/Rsum	FC:(class1/class2)	pfp	P.value
262947_at	18047	1.8612	0.0106	0	0
250832_at	5932	2	0.0109	0	0
265837_at	20937	2.0598	0.0137	0	0
255621_at	10721	3.936	0.0221	0	0
245891_at	991	6.4022	0.0339	0	0
262399_at	17499	8.1296	0.0449	0	0
254265_s_at	9365	12.0078	0.0601	0.0014	0
255127_at	10227	12.3106	0.0553	0.0025	0
258270_at	13370	12.8724	0.0642	0.0022	0
251625_at	6725	13.2476	0.0569	0.003	0
245736_at	836	13.6665	0.0673	0.0027	0
262357_at	17457	13.9435	0.0654	0.0025	0
249923_at	5023	14.7517	0.0654	0.0038	0
245385_at	485	16.1507	0.0716	0.0043	0
259329_at	14429	18.4359	0.0759	0.0067	0
252367_at	7467	19.6641	0.0761	0.0062	0
254564_at	9664	21.2699	0.0842	0.0065	0
254371_at	9471	21.3394	0.0845	0.0061	0
258239_at	13339	22.8205	0.0859	0.0074	0
265387_at	20487	23.2753	0.092	0.007	0
261221_at	16321	23.9407	0.0923	0.0071	0
252502_at	7602	24.9087	0.0923	0.0073	0
263498_at	18598	28.0625	0.1028	0.0078	0
265913_at	21013	28.514	0.1008	0.0075	0
252269_at	7369	28.6019	0.1089	0.0072	0
264741_at	19841	30.6543	0.1053	0.0088	0
259765_at	14865	31.5858	0.1077	0.0089	0
259169_at	14269	33.0061	0.1093	0.0089	0
265042_at	20142	33.272	0.1138	0.009	0
245465_at	565	35.7185	0.1152	0.011	0
250445_at	5545	36.4173	0.1154	0.0106	0
251497_at	6597	37.0177	0.122	0.0112	0
251028_at	6128	38.3291	0.1213	0.0112	0
260004_at	15104	39.774	0.1262	0.0121	0
249867_at	4967	39.8528	0.1231	0.012	0
266357_at	21457	40.3318	0.1274	0.0117	0
264100_at	19200	41.5797	0.1298	0.0119	0
257382_at	12482	43.058	0.1328	0.0121	0
265111_at	20211	49.002	0.1409	0.0164	0
267209_at	22309	49.9467	0.1434	0.0175	0
251705_at	6805	53.5535	0.1541	0.0198	0
256433_at	11533	54.5203	0.1499	0.0202	0
267123_at	22223	56.0678	0.1542	0.0214	0
264958_at	20058	56.1897	0.1358	0.0209	0
259681_at	14781	56.7745	0.1479	0.0207	0
261339_at	16439	57.5038	0.1562	0.0209	0
245265_at	365	59.7896	0.1559	0.023	0
259384_at	14484	63.6858	0.1636	0.0256	0.0001
263776_s_at	18876	64.8329	0.1677	0.0261	0.0001
258037_at	13137	66.9575	0.1664	0.028	0.0001
267002_s_at	22102	68.9945	0.1721	0.0304	0.0001
262826_at	17926	75.4905	0.1797	0.0369	0.0001
257076_at	12176	77.9088	0.1814	0.0392	0.0001
255129_at	10229	80.184	0.1891	0.0409	0.0001
252011_at	7111	81.8055	0.1805	0.0409	0.0001
249996_at	5096	83.9256	0.1889	0.0421	0.0001
257635_at	12735	84.9753	0.1877	0.0421	0.0001
254191_at	9291	85.924	0.196	0.0417	0.0001
266613_at	21713	86.081	0.1945	0.0412	0.0001
254098_at	9198	88.3555	0.1925	0.0437	0.0001
247304_at	2404	88.879	0.1986	0.0434	0.0001
257206_at	12306	89.5205	0.1834	0.0435	0.0001
262811_at	17911	90.2363	0.1863	0.0432	0.0001
248566_s_at	3666	90.2641	0.1965	0.0425	0.0001
257964_at	13064	92.0452	0.197	0.0443	0.0001
263345_s_at	18445	92.4545	0.2	0.0441	0.0001
264899_at	19999	92.6511	0.2015	0.0436	0.0001
252563_at	7663	92.9971	0.1948	0.0431	0.0001
250580_at	5680	93.0929	0.1982	0.0425	0.0001
258225_at	13325	95.1925	0.1988	0.0444	0.0001
259632_at	14732	95.7247	0.2012	0.0444	0.0001
251427_at	6527	95.9765	0.2074	0.0438	0.0001
248353_at	3453	96.6402	0.2036	0.0437	0.0001
247814_at	2914	97.0716	0.2056	0.0435	0.0001
256145_at	11245	98.3379	0.1991	0.044	0.0001
265665_at	20765	100.937	0.1981	0.0468	0.0002
252483_at	7583	101.038	0.2064	0.0462	0.0002
252193_at	7293	101.184	0.2049	0.0459	0.0002
251746_at	6846	102.629	0.2131	0.0467	0.0002
262103_at	17203	103.397	0.2093	0.0475	0.0002
265962_at	21062	103.878	0.2117	0.0472	0.0002
266738_at	21838	105.187	0.2137	0.048	0.0002
249112_at	4212	108.296	0.2161	0.0498	0.0002
247800_at	2900	108.748	0.1863	0.0496	0.0002

## Sheet: Sheet2
	gene.index	RP/Rsum	FC:(class1/class2)	pfp	P.value
245306_at	406	1.5651	84.1697	0	0
260140_at	15240	2	66.8073	0	0
249052_at	4152	4.0906	40.8221	0	0
256589_at	11689	4.7381	40.1691	0	0
266516_at	21616	6.3087	29.1451	0	0
258321_at	13421	6.9214	25.1086	0.0017	0
258815_at	13915	10.8243	19.0598	0.0029	0
264580_at	19680	11.0889	19.0645	0.0025	0
264752_at	19852	12.1644	14.7428	0.0022	0
251197_at	6297	15.3832	12.5241	0.005	0
247463_at	2563	16.9816	12.388	0.0055	0
262518_at	17618	17.1337	16.4877	0.005	0
266290_at	21390	17.8601	14.7425	0.0046	0
254459_at	9559	19.3974	10.9435	0.005	0
263231_at	18331	20.8802	13.0562	0.0053	0
260784_at	15884	22.4053	9.8495	0.0069	0
248467_at	3567	24.822	9.3034	0.0076	0
248347_at	3447	25.804	9.125	0.0083	0
249942_at	5042	26.147	9.6294	0.0084	0
264400_at	19500	30.9353	8.3478	0.0125	0
257667_at	12767	31.4245	7.8179	0.0124	0
265221_s_at	20321	34.5698	7.7347	0.0132	0
266142_at	21242	34.8461	11.5837	0.0135	0
258505_at	13605	37.5953	7.1511	0.0158	0
255278_at	10378	41.9694	6.6458	0.0188	0
262118_at	17218	43.3329	8.2626	0.0196	0
259391_s_at	14491	43.3879	6.4954	0.0193	0
257654_at	12754	44.4161	6.2643	0.0196	0
253496_at	8596	45.3025	6.5379	0.02	0
254016_at	9116	45.4973	6.5884	0.0193	0
245126_at	226	47.1904	6.1432	0.0203	0
264529_at	19629	51.6043	6.1128	0.0256	0
257207_at	12307	53.4579	5.9573	0.0267	0
250196_at	5296	55.6913	5.8049	0.0274	0
247612_at	2712	56.0206	5.8747	0.0266	0
250781_at	5881	56.6837	5.9723	0.0264	0
267162_s_at	22262	57.5403	5.657	0.0259	0
251593_at	6693	58.7622	5.3309	0.0271	0
252281_at	7381	60.885	5.4006	0.029	0
256661_at	11761	62.4982	5.3478	0.031	0.0001
253942_at	9042	64.2063	5.4072	0.0332	0.0001
265414_at	20514	67.2029	5.6232	0.0364	0.0001
258339_at	13439	67.7978	5.0592	0.0363	0.0001
265674_at	20774	68.1753	6.6836	0.0361	0.0001
260978_at	16078	68.3677	5.7949	0.0358	0.0001
245479_at	579	72.9507	5.1805	0.04	0.0001
265670_s_at	20770	73.1309	5.3622	0.0396	0.0001
245884_at	984	74.5983	5.6717	0.0404	0.0001
265119_at	20219	76.145	6.2775	0.0408	0.0001
251476_at	6576	76.547	4.8098	0.0404	0.0001
250351_at	5451	78.2787	5.7245	0.042	0.0001
251800_at	6900	78.9644	4.7337	0.0417	0.0001
248337_at	3437	79.1609	5.1109	0.0409	0.0001
246099_at	1199	79.4004	5.8148	0.0402	0.0001
257595_at	12695	81.2337	4.6308	0.0415	0.0001
248037_at	3137	82.9211	4.9038	0.042	0.0001
261564_at	16664	88.1831	4.8796	0.0465	0.0001
251605_at	6705	88.904	4.5722	0.0459	0.0001
267238_at	22338	88.9065	4.4821	0.0451	0.0001
264186_at	19286	91.0836	4.8066	0.0457	0.0001
258397_at	13497	93.4284	4.3913	0.0475	0.0001
254773_at	9873	95.4647	4.492	0.049	0.0001
246884_at	1984	95.8383	4.799	0.049	0.0001
263904_at	19004	96.2384	5.1149	0.0486	0.0001
261266_at	16366	96.2901	4.4971	0.0478	0.0001
266934_at	22034	98.5516	4.3004	0.0498	0.0001
258316_at	13416	99.3527	4.2763	0.05	0.0001
264436_at	19536	100.963	4.2706	0.0509	0.0002
264118_at	19218	101.031	4.1698	0.0501	0.0002
259466_at	14566	101.144	4.2377	0.0496	0.0002
250287_at	5387	101.972	5.3151	0.0497	0.0002
