# Supplementary material for: Repression of Flowering by the miR172 Target SMZ
Source: PLoS Biol. 2009 Jul 7;7(7):e1000148. doi: 10.1371/journal.pbio.1000148 (PMC2701598; doi:10.1371/journal.pbio.1000148)
Supplement: Dataset S5 — Genomic loci bound by SMZ. Excel spreadsheet containing information on 434 chromosomal regions that were significantly enriched in 35S::GFP∶SMZ compared to 35S::3xYFP-NLS at a FDR rate of <5%. (0.24 MB XLS) [file pbio.1000148.s005.xls]

## Sheet: 1pctFDR_NuclearGenome_2.5kbAGIs
Peak Rank	chromosome	start	end	region_length	AGI within 2.5kb	maxM/P	position_of_maxM/P	FDR	local_FDR	maxFC(log2)	position_of_maxFC	sumM/P	no_of_goodprobes	All Gene Symbols	Gene Description
1	chr2	16708800	16709504	705	AT2G40000	9982513	16709121	0	0.009434	2920166	16709087	137257590	20	ARABIDOPSIS ORTHOLOG OF SUGAR BEET HS1 PRO-1 2 (HSPRO2);ARABIDOPSIS ORTHOLOG OF SUGAR BEET HS1 PRO-1 2 (ATHSPRO2)	similar to unknown protein [Arabidopsis thaliana] (TAIR:AT3G55840.1); similar to unnamed protein product [Vitis vinifera] (GB:CAO41329.1); contains InterPro domain Hs1pro-1, C-terminal (InterPro:IPR009743); contains InterPro domain Hs1pro-1, N-terminal (InterPro:IPR009869)
2	chr5	26823096	26823857	762	AT5G67180	8362299	26823606	0	0.009434	2217979	26823531	116654710	22	(TOE3)	AP2 domain-containing transcription factor, putative; Identical to AP2-like ethylene-responsive transcription factor TARGET OF EAT 3 (TOE3) [Arabidopsis Thaliana] (GB:Q9FH95); similar to AP2 (APETALA 2), transcription factor [Arabidopsis thaliana] (TAIR:AT4G36920.1); similar to LIPLESS1 [Antirrhinum majus] (GB:AAO52746.1); contains InterPro domain DNA-binding, integrase-type; (InterPro:IPR016177)…
3	chr3	23399717	23400412	696	AT3G63310	7743483	23400057	0	0.009434	2596740	23400057	116037810	20		glutamate binding /; similar to glutamate binding / [Arabidopsis thaliana] (TAIR:AT1G03070.1); similar to unnamed protein product [Vitis vinifera] (GB:CAO22572.1); similar to putative receptor associated protein [Capsicum chinense] (GB:CAI53895.2); contains InterPro domain Protein of unknown function UPF0005 (InterPro:IPR006214)
4	chr5	10451990	10452628	639	AT5G28490	7740161	10452411	0	0.009434	2050382	10452342	107107060	19	LIGHT-DEPENDENT SHORT HYPOCOTYLS 1 (LSH1)	Encodes a nuclear protein that mediates light regulation of seedling development in a phytochrome-dependent manner.
5	chr4	13453937	13454646	710	AT4G26675	7581894	13454299	0	0.009434	2271536	13454331	107175130	19		pre-tRNA; tRNA-Ala (anticodon: AGC)
6	chr4	268032	268699	668	AT4G00650	7566348	268363	0	0.009434	2017329	268325	110048620	19	FRIGIDA (FRI);FLOWERING LOCUS A (FLA)	Encodes a major determinant of natural variation in Arabidopsis flowering time. Dominant alleles of FRI confer a vernalization requirement causing plants to overwinter vegetatively. Many early flowering accessions carry loss-of-function fri alleles .Twenty distinct haplotypes that contain non-functional FRI alleles have been identified and the distribution analyzed in over 190 accessions. The com…
7	chr2	11286557	11287385	829	AT2G26520	7460266	11287008	0	0.009434	2237677	11286884	100580340	20		similar to unknown protein [Arabidopsis thaliana] (TAIR:AT3G57500.1)
8	chr1	24444331	24444882	552	AT1G65720	7359961	24444652	0	0.009434	2141591	24444579	88843923	16		similar to Os03g0110300 [Oryza sativa (japonica cultivar-group)] (GB:NP_001048714.1); similar to Unknown protein [Oryza sativa (japonica cultivar-group)] (GB:AAN61478.1)
9	chr4	14582929	14583461	533	AT4G29790	7314837	14583208	0	0.009434	1753887	14583208	83166452	16		similar to unknown protein [Arabidopsis thaliana] (TAIR:AT2G19390.1); similar to Os01g0967100 [Oryza sativa (japonica cultivar-group)] (GB:NP_001045507.1); similar to unknown protein [Oryza sativa (japonica cultivar-group)] (GB:AAU44129.1); similar to Os05g0350700 [Oryza sativa (japonica cultivar-group)] (GB:NP_001055276.1); contains domain DHS-like NAD/FAD-binding domain (SSF52467); contains dom…
10	chr4	18373420	18373967	548	AT4G39520	7223773	18373639	0	0.009434	2249645	18373782	89432086	16		GTP-binding protein, putative; similar to developmentally regulated GTP-binding protein, putative [Arabidopsis thaliana] (TAIR:AT1G72660.1); similar to developmentally regulated GTP-binding protein, putative [Arabidopsis thaliana] (TAIR:AT1G72660.2); similar to developmentally regulated GTP-binding protein, putative [Arabidopsis thaliana] (TAIR:AT1G72660.3); similar to developmentally regulated G…
11	chr4	15815329	15815819	491	AT4G32790	7198731	15815615	0	0.009434	1953101	15815615	81899478	15		exostosin family protein; similar to exostosin family protein [Arabidopsis thaliana] (TAIR:AT5G25820.1); similar to unnamed protein product [Vitis vinifera] (GB:CAO44025.1); contains InterPro domain Exostosin-like; (InterPro:IPR004263)
12	chr2	15106620	15107495	876	---	7151698	15107007	0	0.009434	1668193	15107199	110290860	22
13	chr5	19189666	19190470	805	AT5G47220	7002704	19190160	0	0.009434	2440705	19190080	99852511	20	ETHYLENE RESPONSIVE ELEMENT BINDING FACTOR 2 (ATERF2);ETHYLENE RESPONSE FACTOR- 2 (ATERF-2);ETHYLENE RESPONSIVE ELEMENT BINDING FACTOR 2 (ERF2)	Encodes a member of the ERF (ethylene response factor) subfamily B-3 of ERF/AP2 transcription factor family (ATERF-2). The protein contains one AP2 domain. Functions as activator of GCC box–dependent transcription. Positive regulator of JA-responsive defense genes and resistance to F. oxysporum and enhances JA inhibition of root elongation.
14	chr3	11104429	11105288	860	AT3G29130	6966747	11104682	0	0.009434	1934324	11104682	91102307	19		similar to hypothetical protein MtrDRAFT_AC152752g12v1 [Medicago truncatula] (GB:ABE87460.1); contains domain FAMILY NOT NAMED (PTHR13511); contains domain gb def: Arabidopsis thaliana genomic DNA, chromosome 3, P1 clone: MXE2 (PTHR13511:SF1)
15	chr2	12241128	12241721	594	AT2G28560	6805774	12241425	0	0.009434	1946443	12241617	85244987	16	(ATRAD51B); (RAD51B)	Encodes a protein of the RAD51B family involved in double stranded DNA repair. Homozygous mutant plants show increased sensitivity to mitomycin which induces DS breaks.
16	chr4	16950640	16952083	1444	AT4G35780	6736469	16951027	0	0.009434	2106330	16950893	147079510	33		protein kinase family protein; similar to protein kinase family protein [Arabidopsis thaliana] (TAIR:AT2G17700.1); similar to protein kinase family protein [Arabidopsis thaliana] (TAIR:AT4G38470.1); similar to flag-tagged protein kinase domain of putative mitogen-activated protein kinase kinase kinase [synthetic construct] (GB:ABK06436.1); similar to flag-tagged protein kinase domain of putative …
17	chr1	29647564	29648183	620	AT1G78850	6704992	29647817	0	0.009434	1701467	29647817	90271861	18		curculin-like (mannose-binding) lectin family protein, low similarity to ser/thr protein kinase from Zea mays (GI:2598067); contains Pfam lectin (probable mannose binding) domain PF01453 but not the protein kinase domain of the Z. mays protein
18	chr1	6601580	6602096	517	AT1G19110	6615769	6601803	0	0.009434	2046606	6601950	71504010	14		inter-alpha-trypsin inhibitor heavy chain-related; similar to inter-alpha-trypsin inhibitor heavy chain-related [Arabidopsis thaliana] (TAIR:AT1G72500.1); similar to unnamed protein product [Vitis vinifera] (GB:CAO45601.1); similar to unnamed protein product [Vitis vinifera] (GB:CAO65221.1); similar to von Willebrand factor type A domain containing protein, expressed [Oryza sativa (japonica culti…
19	chr1	8533142	8533640	499	AT1G24130	6560027	8533417	0	0.009434	1868279	8533385	74351312	15		transducin family protein / WD-40 repeat family protein; similar to transducin family protein / WD-40 repeat family protein [Arabidopsis thaliana] (TAIR:AT5G50120.1); similar to unnamed protein product [Vitis vinifera] (GB:CAO40964.1); contains InterPro domain WD40 repeat-like (InterPro:IPR011046); contains InterPro domain WD40/YVTN repeat-like (InterPro:IPR015943); contains InterPro domain WD40 …
20	chr1	23290425	23291273	849	AT1G62870	6528369	23290764	0	0.009434	2251516	23290642	103761950	23		similar to unknown protein [Arabidopsis thaliana] (TAIR:AT1G12380.1); similar to OSIGBa0107A02.7 [Oryza sativa (indica cultivar-group)] (GB:CAH66046.1); similar to Os02g0450000 [Oryza sativa (japonica cultivar-group)] (GB:NP_001046758.1); similar to Zinc finger, BED-type predicted [Medicago truncatula] (GB:ABE87437.1)
21	chr1	30271937	30272805	869	AT1G80490	6488144	30272222	0	0.009434	1864752	30272114	91636879	20	TOPLESS-RELATED 1 (TPR1)	TPR1 (TOPLESS-RELATED 1); similar to TPL/WSIP1 (WUS-INTERACTING PROTEIN 1) [Arabidopsis thaliana] (TAIR:AT1G15750.3); similar to TPL/WSIP1 (WUS-INTERACTING PROTEIN 1) [Arabidopsis thaliana] (TAIR:AT1G15750.4); similar to TPL/WSIP1 (WUS-INTERACTING PROTEIN 1) [Arabidopsis thaliana] (TAIR:AT1G15750.2); similar to CTV.2 [Poncirus trifoliata] (GB:AAN62336.1); similar to hypothetical protein OsJ_00815…
22	chr1	18326883	18327600	718	AT1G49500	6375504	18327195	0	0.009434	1951891	18327268	104006700	21		similar to unknown protein [Arabidopsis thaliana] (TAIR:AT3G19030.1)
23	chr5	388460	389396	937	AT5G02021	6355728	388863	0	0.009434	2218518	388678	124983300	25		unknown protein
24	chr3	17878992	17879489	498	AT3G48240	6338683	17879265	0	0.009434	1483677	17879265	62819173	13		octicosapeptide/Phox/Bem1p (PB1) domain-containing protein; similar to octicosapeptide/Phox/Bem1p (PB1) domain-containing protein [Arabidopsis thaliana] (TAIR:AT5G63130.1); similar to hypothetical protein [Vitis vinifera] (GB:CAN80873.1); contains InterPro domain Octicosapeptide/Phox/Bem1p (InterPro:IPR000270)
25	chr1	24747468	24747921	454	---	6317054	24747762	0	0.009434	1894246	24747689	65429612	13
26	chr3	23306004	23306694	691	AT3G63030	6268227	23306412	0	0.009434	2371328	23306211	89569460	19	(MBD4)	Protein containing methyl-CpG-binding domain.Has sequence similarity to human MBD proteins.
27	chr4	314808	315301	494	AT4G00750	6263370	315083	0	0.009434	1859287	315042	66395539	14		dehydration-responsive family protein; similar to dehydration-responsive family protein [Arabidopsis thaliana] (TAIR:AT2G45750.1); similar to dehydration-responsive family protein [Arabidopsis thaliana] (TAIR:AT4G10440.1); similar to dehydration-responsive family protein [Arabidopsis thaliana] (TAIR:AT1G33170.1); similar to unnamed protein product [Vitis vinifera] (GB:CAO70387.1); similar to dehy…
28	chr1	26244208	26244966	759	AT1G69760	6219198	26244667	0	0.009434	2112442	26244700	101673700	21		similar to unknown protein [Arabidopsis thaliana] (TAIR:AT1G26920.1); similar to hypothetical protein [Ricinus communis] (GB:CAH56540.1)
29	chr1	27079387	27079910	524	AT1G71930	6171326	27079609	0	0.009434	2064671	27079720	70928753	15	VASCULAR RELATED NAC-DOMAIN PROTEIN 7 (VND7);ARABIDOPSIS NAC-DOMAIN PROTEIN 030 (ANAC030)	Encodes a NAC-domain transcription factor with transcriptional activation activity that is involved in xylem formation. Induces transdifferentiation of various cells into protoxylem vessel elements. Located in the nucleus. Expression induced in the presence of auxin, cytokinin and brassinosteroids.
30	chr4	17468900	17469679	780	AT4G37070	6151297	17469225	0	0.009434	2002521	17469080	105865900	22		PLA IVA/PLP1; nutrient reservoir; similar to PLA IVB/PLP5 (Patatin-like protein 5), nutrient reservoir [Arabidopsis thaliana] (TAIR:AT4G37060.1); similar to unnamed protein product [Vitis vinifera] (GB:CAO71828.1); contains InterPro domain Acyl transferase/acyl hydrolase/lysophospholipase; (InterPro:IPR016035); contains InterPro domain Patatin; (InterPro:IPR002641)
31	chr3	20883103	20883692	590	AT3G56270	6150056	20883364	0	0.009434	1687031	20883329	73534062	15		similar to unknown protein [Arabidopsis thaliana] (TAIR:AT2G40480.1); similar to IMP dehydrogenase/GMP reductase [Medicago truncatula] (GB:ABE88908.1); similar to Os07g0677900 [Oryza sativa (japonica cultivar-group)] (GB:NP_001060633.1); similar to Os03g0339700 [Oryza sativa (japonica cultivar-group)] (GB:NP_001050061.1); contains InterPro domain Protein of unknown function DUF827, plant; (InterP…
32	chr3	16751929	16752534	606	AT3G45610	6115723	16752264	0	0.009434	2350490	16752264	75962661	16		Dof-type zinc finger domain-containing protein; Identical to Dof zinc finger protein DOF3.2 (DOF3.2) [Arabidopsis Thaliana] (GB:Q9M1E6;GB:Q9SUJ4); similar to Dof-type zinc finger domain-containing protein [Arabidopsis thaliana] (TAIR:AT5G60200.1); similar to unnamed protein product [Vitis vinifera] (GB:CAO21785.1); similar to hypothetical protein [Vitis vinifera] (GB:CAN67628.1); contains InterPr…
33	chr1	22874797	22875206	410	AT1G61890	6088138	22874986	0	0.009434	1658802	22874986	59005292	12		MATE efflux family protein; similar to MATE efflux family protein [Arabidopsis thaliana] (TAIR:AT4G21910.2); similar to MATE efflux family protein [Arabidopsis thaliana] (TAIR:AT1G11670.1); similar to MATE efflux family protein [Arabidopsis thaliana] (TAIR:AT3G21690.1); similar to unnamed protein product [Vitis vinifera] (GB:CAO17929.1); similar to unnamed protein product [Vitis vinifera] (GB:CAO…
34	chr3	4124331	4124857	527	AT3G12920	6065158	4124551	0	0.009434	2345941	4124514	65845833	14		protein binding / zinc ion binding; similar to protein binding / zinc ion binding [Arabidopsis thaliana] (TAIR:AT1G79110.2); similar to unknown [Populus trichocarpa x Populus deltoides] (GB:ABK96244.1); contains InterPro domain Zinc finger, RING-type; (InterPro:IPR001841); contains InterPro domain S-ribonuclease binding protein, SBP1, pollen (InterPro:IPR017066)
35	chr3	5730819	5731401	583	AT3G16830	6042231	5731105	0	0.009434	1829607	5731031	77206247	17	TOPLESS-RELATED 2 (TPR2)	TPR2 (TOPLESS-RELATED 2); similar to TPL/WSIP1 (WUS-INTERACTING PROTEIN 1) [Arabidopsis thaliana] (TAIR:AT1G15750.3); similar to TPR3 (TOPLESS-RELATED 3) [Arabidopsis thaliana] (TAIR:AT5G27030.1); similar to TPL/WSIP1 (WUS-INTERACTING PROTEIN 1) [Arabidopsis thaliana] (TAIR:AT1G15750.4); similar to Lissencephaly type-1-like homology motif; CTLH, C-terminal to LisH motif; Nitrous oxide reductase, …
36	chr2	12231189	12231773	585	AT2G28540	6033979	12231404	0	0.009434	2255537	12231553	75846670	16		nucleic acid binding / nucleotide binding / protein binding / zinc ion binding; similar to RNA recognition motif (RRM)-containing protein [Arabidopsis thaliana] (TAIR:AT3G45630.1); similar to unnamed protein product [Vitis vinifera] (GB:CAO21772.1); contains InterPro domain Zinc finger, RING/FYVE/PHD-type (InterPro:IPR013083); contains InterPro domain RNA recognition, region 1; (InterPro:IPR00395…
37	chr1	28319276	28319805	530	AT1G75450	6016049	28319531	0	0.009434	1852644	28319531	72616219	15	CYTOKININ OXIDASE 5 (CKX5);ARABIDOPSIS THALIANA CYTOKININ OXIDASE 5 (ATCKX5);CYTOKININ OXIDASE 6 (ATCKX6)	This gene used to be called AtCKX6. It encodes a protein whose sequence is similar to cytokinin oxidase/dehydrogenase, which catalyzes the degradation of cytokinins.
38	chr4	13728979	13729514	536	AT4G27450	5995527	13729239	0	0.009434	1946128	13729275	63211044	13		similar to unknown protein [Arabidopsis thaliana] (TAIR:AT3G15450.1); similar to unknown [Glycine max] (GB:AAG00940.1); contains domain no description (G3D.3.60.20.10); contains domain N-terminal nucleophile aminohydrolases (Ntn hydrolases) (SSF56235)
39	chr4	11957307	11957915	609	AT4G22756	5988467	11957666	0	0.009434	2081708	11957478	72870732	16	STEROL C4-METHYL OXIDASE 1-2 (SMO1-2);STEROL 4-ALPHA-METHYL-OXIDASE 1 (ATSMO1); (ATSMO1-2);STEROL C4-METHYL OXIDASE 1 (SMO1)	Encodes a member of the SMO1 family of sterol 4alpha-methyl oxidases. More specifically functions as a 4,4-dimethyl-9beta,19-cyclopropylsterol-4alpha- methyl oxidase.
40	chr1	29169368	29169813	446	AT1G77610	5970774	29169558	0	0.009434	1971531	29169627	63825435	13		glucose-6-phosphate/phosphate translocator-related; similar to glucose-6-phosphate/phosphate translocator-related [Arabidopsis thaliana] (TAIR:AT1G21870.1); similar to unknown [Populus trichocarpa] (GB:ABK93788.1); contains InterPro domain Protein of unknown function DUF6, transmembrane; (InterPro:IPR000620); contains InterPro domain Protein of unknown function DUF250 (InterPro:IPR004853)
41	chr5	740642	741284	643	AT5G03140	5957583	740997	0	0.009434	1663412	741098	86016902	18		lectin protein kinase family protein; similar to lectin protein kinase family protein [Arabidopsis thaliana] (TAIR:AT3G53380.1); similar to unnamed protein product [Vitis vinifera] (GB:CAO18131.1); contains InterPro domain Legume lectin, alpha; (InterPro:IPR000985); contains InterPro domain Concanavalin A-like lectin/glucanase, subgroup (InterPro:IPR013320); contains InterPro domain Protein kinas…
42	chr5	23396305	23396848	544	AT5G57700	5951703	23396549	0	0.009434	1704231	23396691	66909263	15		BNR/Asp-box repeat family protein; similar to unnamed protein product [Vitis vinifera] (GB:CAO41287.1); contains InterPro domain BNR repeat (InterPro:IPR002860); contains InterPro domain Neuraminidase (InterPro:IPR011040)
43	chr4	12536847	12537693	847	AT4G24150	5933950	12537054	0	0.009434	1741683	12537160	72496063	17	GROWTH-REGULATING FACTOR 8 (AtGRF8)	Growth regulating factor encoding transcription activator. One of the nine members of a GRF gene family, containing nuclear targeting domain. Involved in leaf development and expressed in shoot and flower.
44	chr4	18280668	18281494	827	AT4G39280	5894983	18281213	0	0.009434	1816370	18281213	87783442	20		phenylalanyl-tRNA synthetase, putative / phenylalanine--tRNA ligase, putative; Identical to Probable phenylalanyl-tRNA synthetase alpha chain [Arabidopsis Thaliana] (GB:Q9T034;GB:Q8LPR1); similar to phenylalanyl-tRNA synthetase class IIc family protein [Arabidopsis thaliana] (TAIR:AT3G58140.1); similar to predicted protein [Physcomitrella patens subsp. patens] (GB:EDQ51884.1); similar to unnamed …
45	chr5	23376660	23377138	479	AT5G57670	5879578	23376873	0	0.009434	1837320	23376842	63628402	14		protein kinase family protein, contains protein kinase domain, Pfam:PF00069
46	chr4	17395607	17396567	961	---	5865341	17395857	0	0.009434	1670095	17395898	109458920	26
47	chr1	26344869	26345258	390	AT1G69935	5834400	26344973	0	0.009434	1914199	26345113	57834453	12	SHORT HYPOCOTYL IN WHITE LIGHT1 (SHW1)	Encodes a nuclear localized serine-arginine-aspartate-rich protein that acts as a negative regulator of photomorphogenesis.
48	chr3	508551	509229	679	AT3G02468	5824631	508881	0	0.009434	2351828	509017	82327490	18	Conserved peptide upstream open reading frame 9 (CPuORF9)	Upstream open reading frames (uORFs) are small open reading frames found in the 5' UTR of a mature mRNA, and can potentially mediate translational regulation of the largest, or major, ORF (mORF). CPuORF9 represents a conserved upstream opening reading frame relative to major ORF AT3G02470.1
49	chr2	6024973	6025875	903	AT2G14210	5782595	6025252	0	0.009434	2049105	6025081	117026780	26	(ANR1);AGAMOUS-LIKE 44 (AGL44)	MADS box gene, transcription factor
50	chr5	6414133	6414702	570	AT5G19120	5734248	6414427	0.004902	0.009434	1389046	6414427	73223988	16		aspartic-type endopeptidase/ pepsin A; similar to extracellular dermal glycoprotein, putative / EDGP, putative [Arabidopsis thaliana] (TAIR:AT1G03220.1); similar to unnamed protein product [Vitis vinifera] (GB:CAO71101.1); contains InterPro domain Peptidase aspartic, catalytic; (InterPro:IPR009007); contains InterPro domain Peptidase A1; (InterPro:IPR001461)
51	chr4	14590908	14591424	517	AT4G29800	5723289	14591164	0.004902	0.009434	1633790	14591202	69252596	15	PATATIN-LIKE PROTEIN 8 (PLP8); (PLA IVD)	PLA IVD/PLP8 (Patatin-like protein 8); similar to PLA IIIA/PLP7 (Patatin-like protein 7) [Arabidopsis thaliana] (TAIR:AT3G54950.1); similar to unnamed protein product [Vitis vinifera] (GB:CAO68954.1); contains InterPro domain Acyl transferase/acyl hydrolase/lysophospholipase; (InterPro:IPR016035); contains InterPro domain Patatin; (InterPro:IPR002641)
52	chr5	17391283	17392033	751	AT5G43290	5716430	17391459	0.004902	0.009434	1622834	17391551	79388598	19	(WRKY49); (AtWRKY49)	member of WRKY Transcription Factor; Group II-c
53	chr1	30152908	30153487	580	AT1G80150	5669231	30153162	0.004902	0.009434	1707126	30153259	72884381	16		pentatricopeptide (PPR) repeat-containing protein; similar to pentatricopeptide (PPR) repeat-containing protein [Arabidopsis thaliana] (TAIR:AT4G36680.1); similar to unnamed protein product [Vitis vinifera] (GB:CAO62760.1); contains InterPro domain Pentatricopeptide repeat (InterPro:IPR002885)
54	chr4	13304951	13305702	752	AT4G26280	5667123	13305376	0.004902	0.009434	1522972	13305417	99838624	22		sulfotransferase family protein; similar to sulfotransferase family protein [Arabidopsis thaliana] (TAIR:AT3G45070.1); similar to unnamed protein product [Vitis vinifera] (GB:CAO22182.1); contains InterPro domain Sulphotransferase; (InterPro:IPR000863)
55	chr5	14770287	14770729	443	AT5G37260	5665869	14770496	0.004902	0.009434	2402725	14770634	51780267	12	REVEILLE 2 (RVE2);CIRCADIAN 1 (CIR1)	Encodes a MYB family transcription factor Circadian 1 (CIR1). Involved in circadian regulation in Arabidopsis.
56	chr1	20202758	20203298	541	AT1G54110	5654428	20202939	0.004902	0.009434	2127433	20202905	72871498	16		cation exchanger, putative (CAX10); similar to unknown protein [Arabidopsis thaliana] (TAIR:AT3G55600.1); similar to hypothetical protein [Vitis vinifera] (GB:CAN68312.1); contains domain PD119426 (PD119426)
57	chr2	18897083	18897485	403	AT2G45900	5642046	18897197	0.004902	0.009434	1671573	18897376	55594104	12		similar to unknown protein [Arabidopsis thaliana] (TAIR:AT3G61380.1); similar to conserved hypothetical protein [Medicago truncatula] (GB:ABD32828.1); contains domain PHOSPHATIDYLINOSITOL N-ACETYLGLUCOSAMINYLTRANSFERASE SUBUNIT P (DOWN SYNDROME CRITICAL REGION PROTEIN 5)-RELATED (PTHR21726); contains domain RNASE H1 SMALL SUBUNIT (AYP1)-RELATED (PTHR21726:SF4)
58	chr5	25353632	25354301	670	AT5G63160	5638877	25354051	0.004902	0.009434	1921124	25353979	83258139	19	BTB and TAZ domain protein 1 (bt1)	BT1 (BTB and TAZ domain protein 1); protein binding / transcription regulator; similar to BT2 (BTB AND TAZ DOMAIN PROTEIN 2), protein binding / transcription factor/ transcription regulator [Arabidopsis thaliana] (TAIR:AT3G48360.1); similar to unnamed protein product [Vitis vinifera] (GB:CAO64196.1); contains InterPro domain BTB/POZ fold; (InterPro:IPR011333); contains InterPro domain Kelch relat…
59	chr3	1293170	1293611	442	AT3G04740	5624163	1293434	0.004902	0.009434	1807352	1293509	57208968	13	STRUWWELPETER (SWP); (MED14)	encodes a protein with similarities to subunits of the Mediator complex, required for RNA polymerase II recruitment at target promoters in response to specific activators. Lines carrying loss of function mutations in the gene have reduced cell numbers in aerial organs. On the other hand, lines overexpressing the gene have increased number of small cells in clusters, suggesting cell division is mo…
60	chr3	23101483	23102040	558	AT3G62400	5613781	23101760	0.004902	0.009434	1601427	23101874	77195787	17		unknown protein
61	chr4	2587047	2587590	544	AT4G05048	5605799	2587346	0.004902	0.009434	1747430	2587275	73051991	16	(U49.1)	Encodes a C/D box snoRNA (U49.1). Gb: AJ300655
62	chr3	1648829	1649251	423	AT3G05660	5591106	1649000	0.004902	0.009434	1883699	1648931	57832395	13	Receptor Like Protein 33 (AtRLP33)	kinase/ protein binding; similar to disease resistance family protein [Arabidopsis thaliana] (TAIR:AT3G05650.1); similar to disease resistance family protein [Arabidopsis thaliana] (TAIR:AT3G11080.1); similar to disease resistance family protein / LRR family protein [Arabidopsis thaliana] (TAIR:AT3G11010.1); similar to hypothetical protein [Vitis vinifera] (GB:CAN63381.1); contains InterPro domai…
63	chr4	1499837	1500581	745	AT4G03400	5573370	1500403	0.004902	0.009434	1800639	1500475	93105699	21	DWARF IN LIGHT 2 (DFL2); (GH3-10)	Encodes a GH3-related gene involved in red light-specific hypocotyl elongation. Analysis of sense and antisense transgenic plants suggests that DFL2 is located downstream of red light signal transduction and determines the degree of hypocotyl elongation.
64	chr1	55239	55655	417	AT1G01110	5558800	55404	0.004902	0.009434	1607079	55351	54829152	12	IQ-domain 18 (IQD18)	IQD18 (IQ-domain 18); similar to IQD17 (IQ-domain 17), calmodulin binding [Arabidopsis thaliana] (TAIR:AT4G00820.1); similar to unnamed protein product [Vitis vinifera] (GB:CAO24314.1); contains InterPro domain IQ calmodulin-binding region (InterPro:IPR000048)
65	chr4	10701909	10702492	584	AT4G19670	5534124	10702237	0.004902	0.009434	1835099	10702148	61515918	15		zinc finger (C3HC4-type RING finger) family protein; similar to zinc finger (C3HC4-type RING finger) family protein [Arabidopsis thaliana] (TAIR:AT5G60250.1); similar to unnamed protein product [Vitis vinifera] (GB:CAO44439.1); contains InterPro domain Zinc finger, C6HC-type; (InterPro:IPR002867); contains InterPro domain Zinc finger, RING-type; (InterPro:IPR001841)
66	chr5	18793629	18794166	538	AT5G46290	5508035	18793920	0.004902	0.009434	1723774	18793774	64494205	15	3-KETOACYL-ACYL CARRIER PROTEIN SYNTHASE I (KAS I)	3-ketoacyl-acyl carrier protein synthase I (KAS I) mRNA,
67	chr4	7786045	7786441	397	AT4G13395	5507938	7786234	0.004902	0.009434	1844938	7786234	49964882	11	DEVIL 10 (DVL10);ROTUNDIFOLIA LIKE 12 (RTFL12)	DVL10/RTFL12 (ROTUNDIFOLIA LIKE 12); similar to DVL19/RTFL10 (ROTUNDIFOLIA LIKE 10) [Arabidopsis thaliana] (TAIR:AT3G14362.1); similar to ROT4 (ROTUNDIFOLIA4) [Arabidopsis thaliana] (TAIR:AT2G36985.1); similar to hypothetical protein OsI_017988 [Oryza sativa (indica cultivar-group)] (GB:EAY96755.1); contains InterPro domain DVL (InterPro:IPR012552)
68	chr3	18832917	18833378	462	---	5503202	18833166	0.004902	0.009434	1648723	18833100	52874601	12
69	chr5	26145100	26145524	425	AT5G65390	5491880	26145414	0.004902	0.009434	1428534	26145223	50613686	12	(AGP7)	AGP7 (Arabinogalactan protein 7); Identical to Classical arabinogalactan protein 7 precursor (AGP7) [Arabidopsis Thaliana] (GB:Q8LG54;GB:Q9FKQ0); contains InterPro domain Glutelin; (InterPro:IPR000480)
70	chr3	17394972	17395517	546	AT3G47210	5491668	17395155	0.004902	0.009434	1584869	17395009	68189668	16		similar to unknown protein [Arabidopsis thaliana] (TAIR:AT3G47250.3); similar to hypothetical protein [Oryza sativa (japonica cultivar-group)] (GB:BAD45208.1); contains InterPro domain Protein of unknown function DUF247, plant; (InterPro:IPR004158)
71	chr5	22168153	22168923	771	AT5G54530	5486127	22168384	0.004902	0.009434	1970237	22168558	92871602	22		similar to unknown protein [Arabidopsis thaliana] (TAIR:AT1G61667.1); similar to Os07g0548800 [Oryza sativa (japonica cultivar-group)] (GB:NP_001059929.1); similar to unknown protein [Oryza sativa (japonica cultivar-group)] (GB:BAC57724.1); contains InterPro domain Protein of unknown function DUF538; (InterPro:IPR007493)
72	chr1	11978601	11979138	538	AT1G33060	5465183	11978889	0.004902	0.009434	1720151	11978739	62432620	15		ANAC014; transcription factor; similar to no apical meristem (NAM) family protein [Arabidopsis thaliana] (TAIR:AT4G35580.1); similar to unnamed protein product [Vitis vinifera] (GB:CAO62872.1); contains InterPro domain No apical meristem (NAM) protein; (InterPro:IPR003441)
73	chr4	13460022	13460458	437	AT4G26690	5408436	13460237	0.004902	0.009434	1666802	13460268	58566239	13	SHAVEN 3 (SHV3);MUTANT ROOT HAIR 5 (MRH5);GLYCEROPHOSPHODIESTERASE-LIKE 2 (GPDL2)	Glycerophosphoryl diester phosphodiesterase-like protein involved in cell wall cellulose accumulation and pectin linking. Impacts root hair, trichome and epidermal cell development.
74	chr5	2935585	2935976	392	AT5G09430	5404714	2935772	0.004902	0.009434	1585144	2935735	53353603	12		hydrolase; similar to hydrolase, alpha/beta fold family protein [Arabidopsis thaliana] (TAIR:AT4G39955.1); similar to unnamed protein product [Vitis vinifera] (GB:CAO62638.1); contains InterPro domain Alpha/beta hydrolase; (InterPro:IPR003089); contains InterPro domain Alpha/beta hydrolase fold-1 (InterPro:IPR000073); contains InterPro domain Epoxide hydrolase-like; (InterPro:IPR000639)
75	chr2	18630356	18630936	581	AT2G45170	5401945	18630607	0.004902	0.009434	1593240	18630762	71765588	17	(AtATG8e);autophagy 8e (ATG8E)	Involved in autophagy. Under nutrient starvation the protein localizes to autophagosomes.
76	chr2	3464719	3465456	738	AT2G07731	5394455	3464989	0.004902	0.009434	1265139	3465139	89455205	21		pseudogene, similar to NADH-ubiquinone oxidoreductase chain 6 (EC 1.6.5.3). (Field mustard), blastp match of 96% identity and 3.7e-99 P-value to SP|Q01825|NU6M_ARATH NADH-ubiquinone oxidoreductase chain 6 (EC 1.6.5.3). (Field mustard) {Brassica campestris}
77	chr5	24523269	24523783	515	AT5G60910	5393604	24523512	0.004902	0.009434	1630370	24523715	58690287	14	agamous-like 8 (AGL8);FRUITFULL (FUL)	MADS box gene negatively regulated by APETALA1
78	chr1	4216540	4217430	891	AT1G12380	5362799	4217185	0.004902	0.009434	1565951	4217260	95011397	23		similar to unknown protein [Arabidopsis thaliana] (TAIR:AT1G62870.1); similar to OSIGBa0107A02.7 [Oryza sativa (indica cultivar-group)] (GB:CAH66046.1); similar to Os02g0450000 [Oryza sativa (japonica cultivar-group)] (GB:NP_001046758.1); similar to Zinc finger, BED-type predicted [Medicago truncatula] (GB:ABE87437.1)
79	chr5	26662342	26663291	950	AT5G66730	5349081	26662499	0.004902	0.009434	1795923	26662467	93277392	25		zinc finger (C2H2 type) family protein; similar to ATIDD2 (ARABIDOPSIS THALIANA INDETERMINATE(ID)-DOMAIN 2), nucleic acid binding / transcription factor/ zinc ion binding [Arabidopsis thaliana] (TAIR:AT3G50700.1); similar to unknown [Solanum melongena] (GB:ABU45176.1); contains InterPro domain Zinc finger, C2H2-like; (InterPro:IPR015880); contains InterPro domain Zinc finger, C2H2-type; (InterPro…
80	chr2	13827033	13827686	654	AT2G32550	5346760	13827312	0.004902	0.009434	1514973	13827491	84092417	19		rcd1-like cell differentiation family protein; similar to rcd1-like cell differentiation protein, putative [Arabidopsis thaliana] (TAIR:AT5G12980.1); similar to AGAP012050-PA [Anopheles gambiae str. PEST] (GB:XP_320477.4); contains InterPro domain Cell differentiation proteins, Rcd1-like (InterPro:IPR007216)
81	chr3	2484158	2484687	530	AT3G07780	5345568	2484490	0.004902	0.009434	1611946	2484321	55921449	13	OBERON1 (OBE1)	Encodes a nuclear PHD finger protein that is functionally redundant with OBE2 and plays an important role in the maintenance and/or establishment of the root and shoot apical meristems.
82	chr5	1711396	1711879	484	AT5G05700	5342115	1711650	0.004902	0.009434	1978688	1711574	58451541	13	ARGININE-TRNA PROTEIN TRANSFERASE 1 (ATE1);DELAYED LEAF SENESCENCE 1 (DLS1); (ATATE1)	Encodes an arginyl-tRNA:protein transferase. Mutants display delayed leaf senescence.
83	chr2	3446675	3447809	1135	AT2G07724	5315072	3446866	0.004902	0.009434	1598264	3446974	132528910	32		Identical to Hypothetical mitochondrial protein AtMg00200 (ORF107B) [Arabidopsis Thaliana] (GB:P93287;GB:Q8S8I7)
84	chr4	3197037	3197246	210	---	5297518	3197246	0.004902	0.009434	1679849	3197212	28360583	7
85	chr3	8186654	8187026	373	AT3G23040	5292514	8186790	0.004902	0.009434	1683113	8186934	51297006	11		unknown protein
86	chr3	1837715	1839256	1542	AT3G06080	5286633	1838411	0.004902	0.009434	1671555	1839002	134268200	35		similar to unknown protein [Arabidopsis thaliana] (TAIR:AT5G19160.1); similar to expressed protein [Oryza sativa (japonica cultivar-group)] (GB:ABA91480.2); contains InterPro domain Protein of unknown function DUF231, plant; (InterPro:IPR004253)
87	chr1	5525405	5525955	551	AT1G16130	5282521	5525662	0.004902	0.009434	1626809	5525587	69797763	16	wall associated kinase-like 2 (WAKL2)	wall-associated kinase like
88	chr1	10692911	10693359	449	AT1G30330	5267053	10693130	0.004902	0.009434	1892532	10693168	58191293	13	AUXIN RESPONSE FACTOR 6 (ARF6)	Encodes a member of the auxin response factor family. Mediates auxin response via expression of auxin regulated genes. Acts redundantly with ARF8 to control stamen elongation and flower maturation. Expression of ARF6 is controlled by miR167.
89	chr5	24494045	24494445	401	---	5261561	24494152	0.004902	0.009434	1469979	24494257	49433325	12
90	chr1	18310631	18311064	434	AT1G49450	5245996	18310871	0.004902	0.009434	1508625	18310773	57845369	13		transducin family protein / WD-40 repeat family protein; similar to transducin family protein / WD-40 repeat family protein [Arabidopsis thaliana] (TAIR:AT3G18950.1); similar to unnamed protein product [Vitis vinifera] (GB:CAO47693.1); contains InterPro domain WD40 repeat-like (InterPro:IPR011046); contains InterPro domain WD40/YVTN repeat-like (InterPro:IPR015943); contains InterPro domain WD40 …
91	chr5	26918296	26918700	405	AT5G67411	5240803	26918600	0.004902	0.009434	1675231	26918531	54247128	12		similar to scarecrow transcription factor family protein [Arabidopsis thaliana] (TAIR:AT3G49950.1); similar to GRAS transcription factor [Medicago truncatula] (GB:ABE82519.1); contains InterPro domain GRAS transcription factor; (InterPro:IPR005202)
92	chr1	29147849	29148278	430	AT1G77560	5225825	29148100	0.004902	0.009434	1707058	29148176	48745884	11
93	chr4	18473454	18473906	453	AT4G39810	5223614	18473607	0.004902	0.009434	1735366	18473715	56992492	13		exonuclease family protein; similar to exonuclease family protein [Arabidopsis thaliana] (TAIR:AT1G74390.1); similar to hypothetical protein [Vitis vinifera] (GB:CAN61478.1); similar to unnamed protein product [Vitis vinifera] (GB:CAO71819.1); contains InterPro domain Polynucleotidyl transferase, Ribonuclease H fold; (InterPro:IPR012337); contains InterPro domain Exonuclease; (InterPro:IPR006055)…
94	chr4	17755030	17755364	335	AT4G37770	5222787	17755101	0.004902	0.009434	1651358	17755273	45195651	10	(ACS8)	Encodes an auxin inducible ACC synthase.
95	chr2	10304769	10305277	509	AT2G24210	5218750	10305098	0.004902	0.009434	1592159	10305172	58873500	15	terpene synthase 10 (TPS10)	TPS10 (TERPENE SYNTHASE 10); myrcene/(E)-beta-ocimene synthase; similar to ATTPS-CIN (TERPENE SYNTHASE-LIKE SEQUENCE-1,8-CINEOLE), myrcene/(E)-beta-ocimene synthase [Arabidopsis thaliana] (TAIR:AT3G25830.1); similar to myrcene/ocimene synthase, putative [Arabidopsis thaliana] (TAIR:AT3G25810.1); similar to ATTPS-CIN (TERPENE SYNTHASE-LIKE SEQUENCE-1,8-CINEOLE), myrcene/(E)-beta-ocimene synthase […
96	chr2	17228217	17228653	437	AT2G41310	5212873	17228401	0.004902	0.009434	1516695	17228546	50687698	12	RESPONSE REGULATOR 3 (ATRR3);RESPONSE REGULATOR 8 (ARR8)	Encodes an A- type response Regulator that is primarily expressed in the root and is involved in cytokinin-mediated signalling.
97	chr1	15274610	15274888	279	---	5211128	15274888	0.004902	0.009434	1196212	15274851	37679362	9
98	chr3	3443129	3443714	586	AT3G10985	5186546	3443396	0.004902	0.009434	1525209	3443576	65876515	16	SENESCENCE ASSOCIATED GENE 20 (SAG20);WOUND-INDUCED PROTEIN 12 (WI12);ARABIDOPSIS THALIANA WOUND-INDUCED PROTEIN 12 (ATWI-12)	A senescence-associated gene whose expression is induced in response to treatment with Nep1, a fungal protein that causes necrosis.
99	chr1	20744	21404	661	AT1G01040	5183185	21074	0.004902	0.009434	1819010	20925	78183581	19	DICER-LIKE 1 (DCL1);CARPEL FACTORY (CAF);SUSPENSOR 1 (SUS1);SHORT INTEGUMENTS 1 (SIN1);ABNORMAL SUSPENSOR 1 (ASU1);EMBRYO DEFECTIVE 76 (EMB76);EMBRYO DEFECTIVE 60 (EMB60)	Encodes a Dicer homolog. Dicer is a RNA helicase involved in microRNA processing. Mutations in this locus can result in embryo lethality. Embryo shape at seed maturity is globular-elongate. Other mutants convert the floral meristems to an indeterminate state, others yet show defects in ovule development. mRNA is expressed in all shoot tissues. DCL1 is able to produce miRNAs and siRNAs.
100	chr3	19449982	19450393	412	AT3G52450	5163785	19450197	0.004902	0.009434	2082184	19450197	49051472	12	PLANT U-BOX 22 (PUB22)	Encodes a cytoplasmically localized U-box domain E3 ubiquitin ligase protein that is involved in the response to water stress and acts as a negative regulator of PAMP-triggered immunity.
101	chr5	25455201	25456013	813	AT5G63540	5161882	25455713	0.004902	0.009434	1732037	25455875	81560785	21		similar to hypothetical protein OsJ_014026 [Oryza sativa (japonica cultivar-group)] (GB:EAZ30543.1); similar to OSJNBa0055C08.4 [Oryza sativa (japonica cultivar-group)] (GB:CAE02280.2); contains InterPro domain Region of unknown function DUF1767 (InterPro:IPR013894)
102	chr1	12056501	12057115	615	AT1G33250	5159510	12056789	0.004902	0.009434	1263847	12056908	76615407	18		fringe-related protein; similar to fringe-related protein [Arabidopsis thaliana] (TAIR:AT4G23490.1); similar to unnamed protein product [Vitis vinifera] (GB:CAO62850.1); contains InterPro domain Fringe-like; (InterPro:IPR003378); contains InterPro domain Protein of unknown function DUF604 (InterPro:IPR006740)
103	chr3	22644843	22645381	539	AT3G61150	5152534	22645160	0.004902	0.009434	1488229	22645018	50500341	12	HOMEODOMAIN GLABROUS1 (HDG1);HOMEODOMAIN-GLABRA2 1 (HD-GL2-1)	Encodes a homeobox-leucine zipper family protein belonging to the HD-ZIP IV family.
104	chr3	16086614	16087006	393	AT3G44450	5151277	16086756	0.004902	0.009434	1546979	16086685	49822649	12		similar to unknown protein [Arabidopsis thaliana] (TAIR:AT3G52740.1); similar to H0717B12.8 [Oryza sativa (indica cultivar-group)] (GB:CAH67161.1)
105	chr4	17700309	17700783	475	AT4G37680	5145826	17700551	0.004902	0.009434	1860481	17700476	51144866	12	heptahelical protein 4 (HHP4)	heptahelical transmembrane protein HHP4
106	chr5	4825317	4825722	406	AT5G14910	5137115	4825574	0.004902	0.009434	1541954	4825543	52219526	12		heavy-metal-associated domain-containing protein; similar to unnamed protein product [Vitis vinifera] (GB:CAO14822.1); contains InterPro domain Heavy metal transport/detoxification protein; (InterPro:IPR006121)
107	chr2	3414245	3415002	758	AT2G07716	5136421	3414619	0.004902	0.009434	1386708	3414764	86197868	21		pseudogene, similar to orfx, blastp match of 85% identity and 5.5e-116 P-value to GP|287897|emb|CAA42649.1||X60046 orfx {Oenothera berteriana}
108	chr1	25999909	26000510	602	AT1G69150	5134522	26000125	0.004902	0.009434	1374319	26000089	68389032	17		DC1 domain-containing protein; similar to DC1 domain-containing protein [Arabidopsis thaliana] (TAIR:AT3G43890.1); similar to DC1 domain-containing protein [Arabidopsis thaliana] (TAIR:AT1G65180.1); similar to DC1 domain-containing protein [Brassica oleracea] (GB:ABD65623.1); contains InterPro domain C1-like (InterPro:IPR011424); contains InterPro domain DC1 (InterPro:IPR004146)
109	chr1	28886650	28886988	339	AT1G76900	5129321	28886883	0.004902	0.009434	1856911	28886791	42883199	10	TUBBY LIKE PROTEIN 1 (AtTLP1)	Member of TLP family
110	chr5	3127216	3127622	407	AT5G10000	5128455	3127394	0.004902	0.009434	1616989	3127394	47633353	11	ferredoxin 4 (ATFD4)	ATFD4 (FERREDOXIN 4); electron carrier; similar to ATFD3 (FERREDOXIN 3), electron carrier [Arabidopsis thaliana] (TAIR:AT2G27510.1); similar to unknown [Populus trichocarpa] (GB:ABK95610.1); contains InterPro domain 2Fe-2S ferredoxin, iron-sulphur binding site; (InterPro:IPR006058); contains InterPro domain Ferredoxin [2Fe-2S], plant; (InterPro:IPR010241); contains InterPro domain Beta-grasp fold…
111	chr1	26199329	26199682	354	AT1G69640	5126828	26199513	0.004902	0.009434	1831052	26199443	47586038	11	SPHINGOID BASE HYDROXYLASE 1 (SBH1)	Encodes one of the two redundant sphingoid base hydroxylases (SBH). Involved in sphingolipid trihydroxy long-chain base (4-hydroxysphinganine) biosynthesis. Double mutants of SBHs were dwarfed and not able to progress from vegetative to reproductive growth.
112	chr1	3131152	3131565	414	AT1G09660	5118617	3131341	0.004902	0.009434	1847164	3131304	50938869	12		KH domain-containing quaking protein, putative; similar to KH domain-containing protein [Arabidopsis thaliana] (TAIR:AT4G26480.1); similar to unknown [Populus trichocarpa] (GB:ABK95574.1); contains InterPro domain K Homology; (InterPro:IPR004087)
113	chr4	18159836	18160355	520	AT4G38950	5107045	18160099	0.004902	0.009434	1354421	18159987	59686903	14		kinesin motor family protein; similar to kinesin motor family protein [Arabidopsis thaliana] (TAIR:AT2G21300.1); similar to kinesin motor family protein [Arabidopsis thaliana] (TAIR:AT2G21300.2); similar to unnamed protein product [Vitis vinifera] (GB:CAO47250.1); similar to hypothetical protein [Vitis vinifera] (GB:CAN75924.1); similar to unnamed protein product [Vitis vinifera] (GB:CAO48248.1);…
114	chr3	20440012	20440750	739	AT3G55120	5106191	20440533	0.004902	0.009434	1477865	20440467	93858427	22	TRANSPARENT TESTA 5 (TT5); (A11);CHALCONE FLAVANONE ISOMERASE (CFI)	Catalyzes the conversion of chalcones into flavanones. Required for the accumulation of purple anthocyanins in leaves and stems.
115	chr5	3743832	3744345	514	AT5G11640	5102295	3744012	0.004902	0.009434	1415637	3744171	62416172	15		similar to Thioredoxin-like protein (ISS) [Ostreococcus tauri] (GB:CAL50184.1); similar to Os01g0200400 [Oryza sativa (japonica cultivar-group)] (GB:NP_001042316.1); contains InterPro domain Thioredoxin-like fold; (InterPro:IPR012336); contains InterPro domain Thioredoxin domain 2; (InterPro:IPR006663); contains InterPro domain Thioredoxin fold; (InterPro:IPR012335)
116	chr1	30116046	30116530	485	AT1G80040	5098068	30116304	0.004902	0.009434	1544008	30116234	52522070	13		similar to unknown protein [Arabidopsis thaliana] (TAIR:AT5G32440.1); similar to Ubiquitin system component Cue; UBA-like [Medicago truncatula] (GB:ABE77893.1); contains InterPro domain UBA-like; (InterPro:IPR009060)
117	chr5	3857095	3857435	341	AT5G11950	5093026	3857277	0.004902	0.009434	1413542	3857277	43214920	10		Encodes a protein of unknown function. It has been crystallized and shown to be structurally almost identical to the protein encoded by At2G37210.
118	chr1	28338616	28339067	452	AT1G75490	5080844	28338845	0.004902	0.009434	1708150	28338917	49776556	12		encodes a member of the DREB subfamily A-2 of ERF/AP2 transcription factor family. The protein contains one AP2 domain. There are eight members in this subfamily including DREB2A AND DREB2B that are involved in response to drought.
119	chr2	3188022	3189173	1152	AT2G07600	5070170	3188916	0.004902	0.009434	1831963	3188871	79741573	21		pseudogene, NADH dehydrogenase, blastp match of 71% identity and 8.1e-159 P-value to GP|17932795|emb|CAC85134.1||AJ312951 NADH dehydrogenase subunit F {Cassinopsis ilicifolia}
120	chr3	23292554	23293020	467	AT3G62988	5057626	23292704	0.004902	0.009434	1498720	23292886	48512189	13		unknown protein
121	chr3	607776	608137	362	AT3G02800	5054977	607954	0.004902	0.009434	1618893	607991	45448273	11		phosphoprotein phosphatase; similar to tyrosine specific protein phosphatase family protein [Arabidopsis thaliana] (TAIR:AT5G16480.1); similar to Tyrosine specific protein phosphatase and dual specificity protein phosphatase; Putative tyrosine phosphatase [Medicago truncatula] (GB:ABD28384.1); contains InterPro domain Protein-tyrosine phosphatase, SIW14-like (InterPro:IPR004861)
122	chr1	21231800	21232134	335	AT1G56630	5049551	21232028	0.004902	0.009434	1799223	21231873	40556761	10		lipase class 3 family protein; similar to triacylglycerol lipase [Arabidopsis thaliana] (TAIR:AT5G42930.1); similar to unnamed protein product [Vitis vinifera] (GB:CAO61357.1); contains InterPro domain Lipase, class 3; (InterPro:IPR002921)
123	chr4	17778068	17778505	438	AT4G37800	5047060	17778359	0.004902	0.009434	1828598	17778251	57517673	13		xyloglucan:xyloglucosyl transferase, putative / xyloglucan endotransglycosylase, putative / endo-xyloglucan transferase, putative; Identical to Probable xyloglucan endotransglucosylase/hydrolase protein 7 precursor (XTH7) [Arabidopsis Thaliana] (GB:Q8LER3;GB:Q9T067); similar to xyloglucan:xyloglucosyl transferase, putative / xyloglucan endotransglycosylase, putative / endo-xyloglucan transferase,…
124	chr5	17228552	17228976	425	AT5G42930	5045867	17228812	0.004902	0.009434	1600689	17228699	49969134	12		triacylglycerol lipase; similar to lipase class 3 family protein [Arabidopsis thaliana] (TAIR:AT1G56630.1); similar to unnamed protein product [Vitis vinifera] (GB:CAO61357.1); contains InterPro domain Lipase, class 3; (InterPro:IPR002921)
125	chr5	24739013	24739411	399	AT5G61460	5041081	24739267	0.004902	0.009434	1950237	24739192	49340753	11	hypersensitive to MMS, irradiation and MMC (MIM)	Encodes a protein closely related to the structural maintenance of chromosomes (SMC) family involved in structural changes in chromosomes.
126	chr3	2352676	2353148	473	AT3G07360	5037748	2352936	0.004902	0.009434	1816428	2353077	56278104	14	PLANT U-BOX 9 (PUB9);ARABIDOPSIS THALIANA PLANT U-BOX 9 (ATPUB9)	The protein that is predicted to be encoded by this gene model lacks the U-box domain identified in the AT3G07360.1 gene model.
127	chr5	26509338	26509853	516	AT5G66310	5037579	26509539	0.004902	0.009434	1290374	26509502	66506054	16		kinesin motor family protein; similar to kinesin motor family protein [Arabidopsis thaliana] (TAIR:AT3G51150.1); similar to putative kinesin heavy chain [Oryza sativa (japonica cultivar-group)] (GB:BAD09937.1); similar to hypothetical protein [Thellungiella halophila] (GB:ABB45845.1); similar to hypothetical protein [Vitis vinifera] (GB:CAN75924.1); contains InterPro domain Kinesin, motor region;…
128	chr4	3201427	3203766	2340	---	5031626	3203604	0.004902	0.009434	1438883	3202179	138522430	35
129	chr4	10715892	10716416	525	AT4G19700	5031101	10716139	0.004902	0.009434	1777964	10716230	51384843	12		protein binding / zinc ion binding; similar to protein binding / zinc ion binding [Arabidopsis thaliana] (TAIR:AT5G45100.1); similar to hypothetical protein [Vitis vinifera] (GB:CAN83796.1); contains InterPro domain Zinc finger, RING-type; (InterPro:IPR001841); contains InterPro domain S-ribonuclease binding protein, SBP1, pollen (InterPro:IPR017066)
130	chr3	2773913	2774291	379	AT3G09080	5021601	2774043	0.004902	0.009434	1989646	2774123	41778838	10		transducin family protein / WD-40 repeat family protein; similar to transducin family protein / WD-40 repeat family protein [Arabidopsis thaliana] (TAIR:AT3G49660.1); similar to unnamed protein product [Vitis vinifera] (GB:CAO15780.1); contains InterPro domain WD40 repeat-like (InterPro:IPR011046); contains InterPro domain WD40/YVTN repeat-like (InterPro:IPR015943); contains InterPro domain WD40 …
131	chr5	1380296	1381219	924	AT5G04770	5017235	1380521	0.004902	0.009434	1556012	1380410	107173780	25	CATIONIC AMINO ACID TRANSPORTER 6 (AtCAT6); (CAT6)	Encodes a member of the cationic amino acid transporter (CAT) subfamily of amino acid polyamine choline transporters. Does not mediate efficient uptake of basic amino acids in yeast or Xenopus systems but can transport neutral and acidic amino acid analogs. Expressed in sink tissues. Induced during infestation of roots by the plant parasitic root-knot nematode, Meloidogyne incognita. Localized in…
132	chr2	16699387	16699783	397	---	5016533	16699605	0.004902	0.009434	1416038	16699605	50121608	12
133	chr4	18518672	18519074	403	AT4G39930	4997755	18518879	0.004902	0.009434	1649474	18519001	46040091	11		unknown protein
134	chr5	13652042	13652469	428	AT5G35410	4969853	13652275	0.004902	0.009434	1663767	13652200	50970935	12	SALT OVERLY SENSITIVE 2 (SOS2);SNF1-RELATED PROTEIN KINASE 3.11 (SnRK3.11);CBL-INTERACTING PROTEIN KINASE 24 (CIPK24)	encodes a member of the CBL-interacting protein kinase family, is a regulatory component controlling plant potassium nutrition
135	chr1	8983713	8984290	578	AT1G25560	4966144	8983969	0.004902	0.009434	1607965	8984008	68645999	17	TEMPRANILLO 1 (TEM1)	Encodes a member of the RAV transcription factor family that contains AP2 and B3 binding domains. Involved in the regulation of flowering under long days. Loss of function results in early flowering. Overexpression causes late flowering and repression of expression of FT.
136	chr4	9101618	9102023	406	AT4G16080	4960220	9101768	0.004902	0.009434	1230934	9101834	48965384	12	ARABIDOPSIS THALIANA HOMEOBOX PROTEIN 2 (ATHB-2); (HAT4);ARABIDOPSIS THALIANA HOMEOBOX PROTEIN 2 (ATHB2)	Encodes a homeodomain-leucine zipper protein that is rapidly and strongly induced by changes in the ratio of red to far-red light. It is also involved in cell expansion and cell proliferation and in the response to auxin.
137	chr2	1467213	1467651	439	AT2G04250	4959754	1467384	0.004902	0.009434	1690217	1467463	54616693	13		pseudogene, hypothetical protein
138	chr2	8574282	8574960	679	AT2G19840	4953116	8574542	0.004902	0.009434	1530430	8574667	74775973	18		transposable element gene; copia-like retrotransposon family, has a 3.5e-301 P-value blast match to GB:CAA31653 polyprotein (Ty1_Copia-element) (Arabidopsis thaliana)
139	chr3	18571647	18572043	397	AT3G50060	4938994	18571867	0.004902	0.009434	1718258	18571832	47606618	11	(MYB77)	Encodes a member of the R2R3 transcription factor gene family. Expressed in response to potassium deprivation and auxin. Involved in lateral root development. Interacts with ARF7 and regulates the expression of some auxin responsive genes.
140	chr5	22130315	22130587	273	AT5G54470	4935561	22130416	0.004902	0.009434	1598507	22130416	38611486	9		zinc finger (B-box type) family protein; similar to zinc finger (B-box type) family protein [Arabidopsis thaliana] (TAIR:AT4G27310.1); similar to unknown [Populus trichocarpa x Populus deltoides] (GB:ABK96678.1); contains InterPro domain Zinc finger, B-box; (InterPro:IPR000315); contains InterPro domain Zinc finger, CONSTANS-type; (InterPro:IPR002926)
141	chr4	9444089	9444558	470	---	4931515	9444416	0.004902	0.009434	2341429	9444243	57857516	14
142	chr5	18232884	18233256	373	---	4930718	18233098	0.004902	0.009434	1867183	18232989	42533429	11
143	chr2	12836942	12837385	444	AT2G30060	4922881	12837211	0.004902	0.009434	1383755	12837351	51522315	13		Ran-binding protein 1b (RanBP1b); Identical to Ran-binding protein 1 homolog b (RANBP1B) [Arabidopsis Thaliana] (GB:Q8RWG8;GB:O04150;GB:O64739); similar to SIRANBP (Ran-binding protein 1a), Ran GTPase binding [Arabidopsis thaliana] (TAIR:AT1G07140.1); similar to unknown [Brassica rapa] (GB:ABB97039.1); contains InterPro domain Pleckstrin homology-type (InterPro:IPR011993); contains InterPro domai…
144	chr1	6298860	6299337	478	AT1G18300	4914292	6299119	0.004902	0.009434	1465892	6298974	58005972	14	Arabidopsis thaliana Nudix hydrolase homolog 4 (atnudt4)	ATNUDT4 (Arabidopsis thaliana Nudix hydrolase homolog 4); hydrolase; Identical to Nudix hydrolase 4 (NUDT4) [Arabidopsis Thaliana] (GB:Q9LE73); similar to ATNUDT21 (Arabidopsis thaliana Nudix hydrolase homolog 21), hydrolase [Arabidopsis thaliana] (TAIR:AT1G73540.1); similar to unnamed protein product [Vitis vinifera] (GB:CAO44734.1); contains InterPro domain NUDIX hydrolase, core; (InterPro:IPR0…
145	chr1	8885943	8886419	477	AT1G25340	4907925	8886198	0.004902	0.009434	1487096	8886161	50390678	12	myb domain protein 116 (MYB116);myb domain protein 116 (AtMYB116)	putative transcription factor (MYB116)
146	chr3	22472480	22472839	360	AT3G60770	4907801	22472656	0.004902	0.009434	1541437	22472656	45062124	11		40S ribosomal protein S13 (RPS13A); Identical to 40S ribosomal protein S13-1 (RPS13A) [Arabidopsis Thaliana] (GB:P59223;GB:P49203;GB:Q93V69;GB:Q93WJ4;GB:Q9LZY6); similar to ATRPS13A (RIBOSOMAL PROTEIN S13A), structural constituent of ribosome [Arabidopsis thaliana] (TAIR:AT4G00100.1); similar to cytoplasmic ribosomal protein S13 [Panax ginseng] (GB:BAA96366.1); contains InterPro domain Ribosomal …
147	chr1	25467952	25468546	595	AT1G67900	4898238	25468330	0.004902	0.009434	1806120	25468330	67406762	17		phototropic-responsive NPH3 family protein; similar to phototropic-responsive NPH3 family protein [Arabidopsis thaliana] (TAIR:AT3G26490.1); similar to unnamed protein product [Vitis vinifera] (GB:CAO42521.1); similar to hypothetical protein [Vitis vinifera] (GB:CAN63893.1); contains InterPro domain NPH3; (InterPro:IPR004249); contains InterPro domain BTB/POZ fold; (InterPro:IPR011333)
148	chr5	6937592	6938085	494	AT5G20500	4897376	6937782	0.004902	0.009434	1395063	6937925	52747381	13		glutaredoxin, putative; Identical to Glutaredoxin-C4 precursor (GRXC4) [Arabidopsis Thaliana] (GB:Q8LFQ6;GB:Q9M457); similar to glutaredoxin, putative [Arabidopsis thaliana] (TAIR:AT1G77370.1); similar to unknown [Populus trichocarpa] (GB:ABK93676.1); contains InterPro domain Thioredoxin-like fold (InterPro:IPR012336); contains InterPro domain Glutaredoxin active site; (InterPro:IPR011767); conta…
149	chr3	3585756	3586181	426	AT3G11410	4895950	3585963	0.004902	0.009434	1756894	3586033	45326811	11	ARABIDOPSIS THALIANA PROTEIN PHOSPHATASE 2CA (ATPP2CA); (AHG3);ARABIDOPSIS THALIANA PROTEIN PHOSPHATASE 2CA (PP2CA)	Encodes protein phosphatase 2C. Negative regulator of ABA signalling. Expressed in seeds during germination. mRNA up-regulated by drought and ABA.
150	chr5	9812764	9813132	369	AT5G27710	4870968	9812923	0.004902	0.009434	1755664	9812989	45725168	11		similar to At5g27710 [Medicago truncatula] (GB:ABE92866.1)
151	chr4	1603583	1604324	742	AT4G03600	4865664	1603780	0.004902	0.009434	1927798	1603854	87980362	22		similar to unknown protein [Arabidopsis thaliana] (TAIR:AT1G03730.1); similar to expressed protein [Oryza sativa (japonica cultivar-group)] (GB:ABA97787.1)
152	chr5	3508486	3508852	367	AT5G11060	4863416	3508707	0.004902	0.009434	1503324	3508741	43872665	11	KNOTTED1-LIKE HOMEOBOX GENE 4 (KNAT4)	A member of Class II KN1-like homeodomain transcription factors (together with KNAT3 and KNAT5), with greatest homology to the maize knox1 homeobox protein. Expression regulated by light. Detected in all tissues examined, but most prominent in leaves and young siliques. Transient expression of GFP translational fusion protein suggests bipartite localization in nucleus and cytoplasm. KNAT4 promote…
153	chr1	8395689	8396099	411	AT1G23730	4860937	8395956	0.004902	0.009434	1693356	8396028	49248496	12	BETA CARBONIC ANHYDRASE 3 (ATBCA3);BETA CARBONIC ANHYDRASE 4 (BCA3)	carbonic anhydrase, putative / carbonate dehydratase, putative; similar to carbonic anhydrase, putative / carbonate dehydratase, putative [Arabidopsis thaliana] (TAIR:AT1G70410.2); similar to carbonic anhydrase, putative / carbonate dehydratase, putative [Arabidopsis thaliana] (TAIR:AT1G70410.3); similar to carbonic anhydrase, putative / carbonate dehydratase, putative [Arabidopsis thaliana] (TAI…
154	chr3	18526767	18527857	1091	AT3G49940	4859848	18527561	0.004902	0.009434	1807001	18526950	119182530	29	LOB DOMAIN-CONTAINING PROTEIN 38 (LBD38)	LBD38 (LOB DOMAIN-CONTAINING PROTEIN 38); Identical to LOB domain-containing protein 38 (LBD38) [Arabidopsis Thaliana] (GB:Q9SN23;GB:Q8LDW4); similar to LBD37 (LOB DOMAIN-CONTAINING PROTEIN 37) [Arabidopsis thaliana] (TAIR:AT5G67420.1); similar to unknown [Populus trichocarpa x Populus deltoides] (GB:ABK96782.1); contains InterPro domain Lateral organ boundaries, LOB (InterPro:IPR004883)
155	chr4	13018975	13019589	615	AT4G25480	4856833	13019293	0.004902	0.009434	1474340	13019475	70313809	17	DEHYDRATION RESPONSE ELEMENT B1A (DREB1A);C-REPEAT BINDING FACTOR 3 (CBF3)	encodes a member of the DREB subfamily A-1 of ERF/AP2 transcription factor family (CBF3). The protein contains one AP2 domain. There are six members in this subfamily, including CBF1, CBF2, and CBF3. This gene is involved in response to low temperature and abscisic acid.
156	chr1	10145734	10146098	365	AT1G29060	4850384	10145956	0.004902	0.009434	1796953	10145917	44488293	11		Identical to Bet1-like protein At1g29060 [Arabidopsis Thaliana] (GB:Q8L9S0;GB:Q9LP36); similar to unknown protein [Arabidopsis thaliana] (TAIR:AT4G14600.1); similar to Os07g0577900 [Oryza sativa (japonica cultivar-group)] (GB:NP_001060092.1); similar to unknown [Striga asiatica] (GB:ABE66395.1); contains InterPro domain Target SNARE coiled-coil region; (InterPro:IPR000727); contains InterPro doma…
157	chr1	25602903	25603268	366	AT1G68300	4848140	25603184	0.004902	0.009434	1712471	25603047	48911567	11		universal stress protein (USP) family protein; similar to ethylene-responsive protein, putative [Arabidopsis thaliana] (TAIR:AT1G09740.1); similar to unnamed protein product [Vitis vinifera] (GB:CAO42154.1); contains InterPro domain UspA; (InterPro:IPR006016); contains InterPro domain Universal stress protein (Usp) (InterPro:IPR006015); contains InterPro domain Rossmann-like alpha/beta/alpha sand…
158	chr2	19107701	19108273	573	AT2G46520	4846628	19107945	0.004902	0.009434	1678769	19108120	65821423	16		cellular apoptosis susceptibility protein, putative / importin-alpha re-exporter, putative; Identical to Importin-alpha re-exporter (CAS) [Arabidopsis Thaliana] (GB:Q9ZPY7;GB:Q56WE2;GB:Q7GA14); similar to protein transporter [Arabidopsis thaliana] (TAIR:AT3G59020.2); similar to protein transporter [Arabidopsis thaliana] (TAIR:AT3G59020.1); similar to unnamed protein product [Vitis vinifera] (GB:C…
159	chr1	24657541	24658161	621	AT1G66190	4846436	24657908	0.004902	0.009434	1834446	24657829	71420276	18		similar to unknown protein [Arabidopsis thaliana] (TAIR:AT5G37550.1)
160	chr1	4877015	4877475	461	AT1G14270	4834181	4877318	0.004902	0.009434	1728511	4877277	49731299	12		CAAX amino terminal protease family protein; similar to CAAX amino terminal protease family protein [Arabidopsis thaliana] (TAIR:AT5G60750.1); similar to unnamed protein product [Vitis vinifera] (GB:CAO48394.1); contains InterPro domain Abortive infection protein (InterPro:IPR003675)
161	chr2	3461140	3461972	833	AT2G07758	4827739	3461313	0.004902	0.009434	1306849	3461427	72279180	19		pre-tRNA; tRNA-Met (anticodon: CAT)
162	chr5	23915359	23915795	437	AT5G59220	4817184	23915613	0.004902	0.009434	1535960	23915578	53791659	13		protein phosphatase 2C, putative / PP2C, putative; similar to protein phosphatase 2C, putative / PP2C, putative [Arabidopsis thaliana] (TAIR:AT1G07430.1); similar to unnamed protein product [Vitis vinifera] (GB:CAO21577.1); contains InterPro domain Protein phosphatase 2C-related; (InterPro:IPR001932); contains InterPro domain Protein phosphatase 2C; (InterPro:IPR015655); contains InterPro domain …
163	chr2	7700149	7700584	436	AT2G17705	4817136	7700395	0.004902	0.009434	1173040	7700543	53844217	13		peptide-methionine-(S)-S-oxide reductase; similar to unknown protein [Arabidopsis thaliana] (TAIR:AT4G08330.1); similar to unnamed protein product [Vitis vinifera] (GB:CAO24563.1); contains InterPro domain Methionine sulphoxide reductase B; (InterPro:IPR002579)
164	chr3	20079324	20079637	314	AT3G54210	4814552	20079459	0.004902	0.009434	1775254	20079491	38980340	10		ribosomal protein L17 family protein; Identical to 50S ribosomal protein L17, chloroplast precursor (RPL17) [Arabidopsis Thaliana] (GB:Q9M385;GB:Q8LCR3); similar to ribosomal protein L17 family protein [Arabidopsis thaliana] (TAIR:AT5G09770.1); similar to 50S ribosomal protein L17, chloroplast precursor (CL17) (GB:O80363); contains InterPro domain Ribosomal protein L17; (InterPro:IPR000456)
165	chr5	21752517	21752885	369	---	4813544	21752700	0.004902	0.009434	1290685	21752700	39693696	10
166	chr5	23751153	23751450	298	AT5G58770	4807500	23751263	0.004902	0.009434	1367221	23751413	37359320	9		dehydrodolichyl diphosphate synthase, putative / DEDOL-PP synthase, putative; Identical to Dehydrodolichyl diphosphate synthase 2 [Arabidopsis Thaliana] (GB:Q56Y11;GB:Q9LUY4); similar to dehydrodolichyl diphosphate synthase, putative / DEDOL-PP synthase, putative [Arabidopsis thaliana] (TAIR:AT5G58782.1); similar to dehydrodolichyl diphosphate synthase, putative / DEDOL-PP synthase, putative [Ara…
167	chr1	30380605	30381138	534	AT1G80830	4804491	30380862	0.004902	0.009434	1365764	30380830	56109091	14	NATURAL RESISTANCE-ASSOCIATED MACROPHAGE PROTEIN 1 (NRAMP1); (PMIT1); (ATNRAMP1)	Thought to be involved in iron homeostasis. Induced in leaves in response to iron deficiency. Transgenic plants accumulate toxic levels of iron. Gene complements yeast iron uptake mutants.
168	chr1	4225116	4225546	431	AT1G12411	4803214	4225333	0.004902	0.009434	1488636	4225221	53617207	13		unknown protein
169	chr5	23145733	23146145	413	AT5G57123	4801583	23145935	0.004902	0.009434	1455289	23145969	49776537	12		similar to unknown protein [Arabidopsis thaliana] (TAIR:AT4G29905.1); similar to conserved hypothetical protein [Medicago truncatula] (GB:ABD28467.1); contains domain Glucocorticoid receptor-like (DNA-binding domain) (SSF57716)
170	chr1	18544418	18544792	375	AT1G50030	4798815	18544599	0.004902	0.009434	1724022	18544666	44996439	11	TARGET OF RAPAMYCIN (TOR)	Related to TOR proteins from yeast and mammals, regulators of cell growth in response to nutrient availability. TOR proteins belong to the family of phosphatidylinositol 3-kinase and are targets of the antiproliferative drug rapamycin. AtTOR binds the yeast FKBP12 protein in the presence of Rapamycin, is involved in embryogenesis and is expressed in embryos, endosperm and meristems.
171	chr3	9593002	9593866	865	AT3G26210	4793817	9593371	0.004902	0.009434	1364060	9593580	96384438	24	(CYP71B23)	putative cytochrome P450
172	chr1	7975184	7975653	470	AT1G22560	4789618	7975401	0.004902	0.009434	1645873	7975513	56893677	14		transposable element gene; non-LTR retrotransposon family (LINE), has a 9.4e-20 P-value blast match to GB:BAA20419 reverse transcriptase (LINE-element) (Mus musculus)
173	chr5	23918042	23918454	413	AT5G59230	4781105	23918303	0.004902	0.009434	1472415	23918116	48363907	12		transcription factor-related; similar to transcription factor IIA large subunit / TFIIA large subunit (TFIIA-L) [Arabidopsis thaliana] (TAIR:AT1G07480.2); similar to transcription factor IIA large subunit, putative / TFIIA large subunit, putative [Arabidopsis thaliana] (TAIR:AT1G07470.1); similar to transcription factor IIA large subunit / TFIIA large subunit (TFIIA-L) [Arabidopsis thaliana] (TAI…
174	chr5	8731855	8732248	394	---	4774590	8732034	0.004902	0.009434	1336810	8731964	43156903	11
175	chr4	879568	879992	425	AT4G02005	4773596	879635	0.004902	0.009434	1706603	879797	45030162	11		Unknown gene
176	chr5	3548261	3548769	509	AT5G11150	4772231	3548409	0.004902	0.009434	2249828	3548522	57549755	14	VESICLE-ASSOCIATED MEMBRANE PROTEIN 713 (ATVAMP713); (VAMP713)	Member of Synaptobrevin-like AtVAMP7C, v-SNARE protein family.
177	chr1	25989903	25990319	417	AT1G69120	4763375	25990091	0.004902	0.009434	1398844	25990012	48282485	12	APETALA1 (AP1);AGAMOUS-LIKE 7 (AGL7)	Floral homeotic gene encoding a MADS domain protein homologous to SRF transcription factors. Specifies floral meristem and sepal identity. Required for the transcriptional activation of AGAMOUS. Interacts with LEAFY.Binds to promoter and regulates the expression of flowering time genes SVP, SOC1 and AGL24.
178	chr2	3408740	3409213	474	AT2G07714	4758711	3408926	0.004902	0.009434	1163189	3409032	55635038	14		transcription factor-related; Identical to Uncharacterized mitochondrial protein AtMg00550 [Arabidopsis Thaliana] (GB:P93310;GB:Q0WM87;GB:Q27GH9;GB:Q8S888); similar to hypothetical protein [Vitis vinifera] (GB:CAN73422.1)
179	chr5	2171738	2172239	502	AT5G07000	4758049	2171953	0.004902	0.009434	1201140	2172056	59108953	15		sulfotransferase family protein; similar to sulfotransferase family protein [Arabidopsis thaliana] (TAIR:AT5G07010.1); similar to hypothetical protein [Vitis vinifera] (GB:CAN66204.1); contains InterPro domain Sulphotransferase; (InterPro:IPR000863)
180	chr2	16752561	16752843	283	AT2G40100	4754650	16752742	0.004902	0.009434	1708333	16752629	36069612	9	light harvesting complex PSII (LHCB4.3)	Lhcb4:3 protein (Lhcb4.3, light harvesting complex of photosystem II
181	chr3	18872694	18873234	541	AT3G50750	4752484	18872987	0.004902	0.009434	1570729	18872874	59650011	15		brassinosteroid signalling positive regulator-related; Identical to BES1/BZR1 homolog protein 1 (BEH1) [Arabidopsis Thaliana] (GB:Q9S7F3); similar to BZR1 (BRASSINAZOLE-RESISTANT 1) [Arabidopsis thaliana] (TAIR:AT1G75080.2); similar to BZR1 (BRASSINAZOLE-RESISTANT 1), transcription regulator [Arabidopsis thaliana] (TAIR:AT1G75080.1); similar to unknown [Populus trichocarpa] (GB:ABK96008.1); conta…
182	chr1	4289276	4289718	443	AT1G12610	4747449	4289509	0.004902	0.009434	1874571	4289366	49156170	12	DWARF AND DELAYED FLOWERING 1 (DDF1)	Encodes a member of the DREB subfamily A-1 of ERF/AP2 transcription factor family (DDF1). The protein contains one AP2 domain. There are six members in this subfamily, including CBF1, CBF2, and CBF3. Overexpression of this gene results in delayed flowering and dwarfism, reduction of gibberellic acid biosynthesis, and increased tolerance to high levels of salt. This gene is expressed in all tissue…
183	chr4	13836076	13836541	466	AT4G27730	4745604	13836270	0.004902	0.009434	1676495	13836305	52484089	13	ARABIDOPSIS THALIANA OLIGOPEPTIDE TRANSPORTER 6 (ATOPT6);OLIGOPEPTIDE TRANSPORTER 1 (OPT6)	oligopeptide transporter
184	chr3	20906751	20907338	588	AT3G56360	4744992	20907051	0.004902	0.009434	1896249	20907231	67750435	17		similar to unknown protein [Arabidopsis thaliana] (TAIR:AT5G05250.1); similar to unknown protein [Oryza sativa (japonica cultivar-group)] (GB:AAP03420.1)
185	chr5	2399277	2399689	413	AT5G07580	4743280	2399427	0.004902	0.009434	1591253	2399472	48871032	12		encodes a member of the ERF (ethylene response factor) subfamily B-3 of ERF/AP2 transcription factor family. The protein contains one AP2 domain. There are 18 members in this subfamily including ATERF-1, ATERF-2, AND ATERF-5.
186	chr3	4091330	4091743	414	AT3G12860	4741608	4091553	0.004902	0.009434	1668593	4091483	48337013	12		nucleolar protein Nop56, putative; similar to NOP56 (ARABIDOPSIS HOMOLOG OF NUCLEOLAR PROTEIN NOP56) [Arabidopsis thaliana] (TAIR:AT1G56110.1); similar to unnamed protein product [Vitis vinifera] (GB:CAO68269.1); similar to predicted protein [Physcomitrella patens subsp. patens] (GB:EDQ68322.1); similar to hypothetical protein OsI_011243 [Oryza sativa (indica cultivar-group)] (GB:EAY90010.1); con…
187	chr2	18849575	18850491	917	AT2G45750	4741566	18850324	0.004902	0.009434	1808121	18850357	88416493	23		dehydration-responsive family protein; similar to dehydration-responsive family protein [Arabidopsis thaliana] (TAIR:AT4G00750.1); similar to dehydration-responsive family protein [Arabidopsis thaliana] (TAIR:AT4G10440.1); similar to dehydration-responsive family protein [Arabidopsis thaliana] (TAIR:AT1G33170.1); similar to unnamed protein product [Vitis vinifera] (GB:CAO70387.1); similar to dehy…
188	chr4	13124765	13125595	831	AT4G25800	4736764	13125346	0.009434	0.009434	1569527	13124801	92020788	24		calmodulin-binding protein; similar to calmodulin-binding protein [Arabidopsis thaliana] (TAIR:AT5G57580.1); similar to calmodulin-binding protein [Arabidopsis thaliana] (TAIR:AT2G18750.1); similar to calmodulin-binding protein [Arabidopsis thaliana] (TAIR:AT2G18750.2); similar to unnamed protein product [Vitis vinifera] (GB:CAO43283.1); similar to unnamed protein product [Vitis vinifera] (GB:CAO…
189	chr5	26645495	26646078	584	AT5G66690	4734303	26645786	0.009434	0.009434	1600591	26646078	53134859	14	(UGT72E2)	UGT72E2 is an UDPG:coniferyl alcohol glucosyltransferase which glucosylates sinapyl- and coniferyl aldehydes as well as sinapyl- and coniferyl alcohol. The enzyme is thought to be involved in lignin metabolism. A knockdown mutant line (72E2KD) was obtained using RNAi silencing. A twofold reduction in coniferyl alcohol 4-<i>O</i>-glucoside and sinapyl alcohol 4-<i>O</i>-glucoside was detected in t…
190	chr1	4358320	4358685	366	AT1G12780	4725257	4358522	0.009434	0.009434	1155756	4358624	40385324	10	UDP-D-glucose/UDP-D-galactose 4-epimerase 1 (UGE1)	Encodes a UDP-glucose epimerase that catalyzes the interconversion of the sugar nucleotides UDP-glucose UDP-galactose via a UDP-4-keto-hexose intermediate. Responsive to stress.
191	chr3	7711780	7712100	321	AT3G21890	4724663	7711960	0.009434	0.009434	1793312	7711994	41713047	10		zinc finger (B-box type) family protein; similar to DNA binding / zinc ion binding [Arabidopsis thaliana] (TAIR:AT4G15248.1); similar to unnamed protein product [Vitis vinifera] (GB:CAO41663.1); similar to predicted protein [Physcomitrella patens subsp. patens] (GB:EDQ67322.1); contains InterPro domain Zinc finger, B-box; (InterPro:IPR000315); contains InterPro domain Zinc finger, CONSTANS-type; …
192	chr5	552228	552620	393	AT5G02490	4717220	552443	0.009434	0.009434	1461542	552374	50022208	12		heat shock cognate 70 kDa protein 2 (HSC70-2) (HSP70-2); Identical to Heat shock cognate 70 kDa protein 2 (HSC70-2) [Arabidopsis Thaliana] (GB:P22954;GB:Q9LZ53); similar to HSP70 (heat shock protein 70), ATP binding [Arabidopsis thaliana] (TAIR:AT3G12580.1); similar to heat shock cognate 70 kDa protein 3 (HSC70-3) (HSP70-3) [Arabidopsis thaliana] (TAIR:AT3G09440.1); similar to HSC70-1 (heat shock…
193	chr1	6899656	6899975	320	AT1G19880	4712257	6899828	0.009434	0.009434	1326550	6899828	40797836	10		regulator of chromosome condensation (RCC1) family protein; similar to UVR8 (UVB-RESISTANCE 8) [Arabidopsis thaliana] (TAIR:AT5G63860.1); similar to UVB-resistance protein UVR8 [Brassica rapa] (GB:ABV89658.1); similar to Os04g0662800 [Oryza sativa (japonica cultivar-group)] (GB:NP_001054159.1); similar to unnamed protein product [Vitis vinifera] (GB:CAO61033.1); contains InterPro domain Regulator…
194	chr5	18230829	18231603	775	---	4709506	18231033	0.009434	0.009434	1713468	18231033	81210173	21
195	chr2	8445446	8445785	340	AT2G19480	4694865	8445710	0.009434	0.009434	1482850	8445590	40155839	10	NUCLEOSOME/CHROMATIN ASSEMBLY FACTOR GROUP A 02 (NFA02);NUCLEOSOME/CHROMATIN ASSEMBLY FACTOR GROUP A 2 (NFA2);NUCLEOSOME ASSEMBLY PROTEIN 1;2 (NAP1;2)	This gene is predicted to encode a nucleosome assembly protein. Plant lines expressing an RNAi construct directed against this gene show a reduction in agrobacterium-mediated root transformation.
196	chr5	26952076	26952471	396	AT5G67490	4670204	26952255	0.010714	0.057325	1506066	26952363	45777717	12		similar to Os06g0157800 [Oryza sativa (japonica cultivar-group)] (GB:NP_001056861.1); similar to W02D3.12 [Caenorhabditis elegans] (GB:NP_740875.1); contains InterPro domain Protein of unknown function DUF1674; (InterPro:IPR012875)
197	chr2	16714254	16714577	324	AT2G40008	4669379	16714364	0.010714	0.057325	1365664	16714577	36892771	10		Potential natural antisense gene, locus overlaps with AT2G40010
198	chr2	7623989	7624359	371	AT2G17520	4666035	7624169	0.010714	0.057325	1873101	7624135	38040193	10	(IRE1A);ARABIDOPSIS THALIANA INOSITOL REQUIRING 1-2 (ATIRE1-2);INOSITOL REQUIRING 1-2 (IRE1-2)	Encodes a endoribonuclease/protein kinase IRE1-like protein that is predicted to form a type I transmembrane protein structure and contain kinase/endoribonuclease domains at their C-terminal halves. The transcript levels for several ER-stress responsive genes, including six protein disulfide isomerases (PDIs), BiP2, and AtbZIP60 are not affected in ire1-2 null mutants.
199	chr4	1230134	1230557	424	AT4G02770	4663466	1230398	0.010714	0.057325	1478746	1230285	47766857	12	photosystem I subunit D-1 (PSAD-1)	Encodes a protein predicted by sequence similarity with spinach PsaD to be photosystem I reaction center subunit II (PsaD1)
200	chr4	8139923	8140339	417	AT4G14130	4657537	8140036	0.010714	0.057325	1583603	8140077	45351633	11	XYLOGLUCAN ENDOTRANSGLYCOSYLASE 7 (XTR7)	xyloglucan endotransglycosylase-related protein (XTR7)
201	chr2	3493448	3493820	373	AT2G07795	4657205	3493520	0.010714	0.057325	1433743	3493692	43249720	11		unknown protein
202	chr5	16591270	16591689	420	AT5G41401	4651617	16591479	0.010714	0.057325	1046494	16591373	50057873	13		unknown protein
203	chr5	3161157	3161535	379	AT5G10100	4651578	3161388	0.010714	0.057325	1237631	3161316	43208621	11		trehalose-6-phosphate phosphatase, putative; similar to trehalose-6-phosphate phosphatase, putative [Arabidopsis thaliana] (TAIR:AT5G65140.1); similar to 80A08_8 [Brassica rapa subsp. pekinensis] (GB:AAZ67593.1); contains InterPro domain HAD-superfamily hydrolase, subfamily IIB; (InterPro:IPR006379); contains InterPro domain Trehalose-phosphatase; (InterPro:IPR003337)
204	chr1	26335646	26336137	492	AT1G69910	4649323	26335895	0.010714	0.057325	1253464	26335965	60363337	15		protein kinase family protein; similar to serine/threonine protein kinase family protein [Arabidopsis thaliana] (TAIR:AT1G66880.1); similar to unnamed protein product [Vitis vinifera] (GB:CAO41010.1); contains InterPro domain Serine/threonine protein kinase; (InterPro:IPR002290); contains InterPro domain Protein kinase, core; (InterPro:IPR000719); contains InterPro domain Tyrosine protein kinase,…
205	chr2	18819565	18820103	539	AT2G45660	4649111	18819879	0.010714	0.057325	1734526	18819981	53313494	14	AGAMOUS-LIKE 20 (AGL20);SUPPRESSOR OF OVEREXPRESSION OF CO 1 (SOC1)	Controls flowering and is required for CO to promote flowering. It acts downstream of FT. Overexpression of (SOC1) AGL20 suppresses not only the late flowering of plants that have functional FRI and FLC alleles but also the delayed phase transitions during the vegetative stages of development. AGL20/SOC1 acts with AGL24 to promote flowering and inflorescence meristem identity.AGL20 upregulates ex…
206	chr3	2523952	2524252	301	AT3G07910	4647126	2524169	0.010714	0.057325	1416886	2524169	31100397	8		similar to unnamed protein product [Ostreococcus tauri] (GB:CAL51812.1)
207	chr5	4431774	4432336	563	AT5G13740	4644880	4431963	0.010714	0.057325	1927063	4432154	63056542	16	ZINC INDUCED FACILITATOR 1 (ZIF1)	ZIF1 (ZINC INDUCED FACILITATOR 1); carbohydrate transmembrane transporter/ sugar:hydrogen ion symporter; similar to ZIFL1 (ZINC INDUCED FACILITATOR-LIKE 1), tetracycline:hydrogen antiporter/ transporter [Arabidopsis thaliana] (TAIR:AT5G13750.1); similar to unnamed protein product [Vitis vinifera] (GB:CAO46209.1); similar to unnamed protein product [Vitis vinifera] (GB:CAO46211.1); contains InterP…
208	chr3	1214150	1214509	360	AT3G04500	4643943	1214334	0.010714	0.057325	1935877	1214334	45497406	11		RNA recognition motif (RRM)-containing protein; similar to UBP1B (OLIGOURIDYLATE BINDING PROTEIN 1B), mRNA 3'-UTR binding [Arabidopsis thaliana] (TAIR:AT1G17370.1); similar to UBP1B (OLIGOURIDYLATE BINDING PROTEIN 1B) [Arabidopsis thaliana] (TAIR:AT1G17370.2); similar to unnamed protein product [Vitis vinifera] (GB:CAO23174.1); contains InterPro domain RNA recognition motif-related (InterPro:IPR0…
209	chr5	21400659	21401121	463	AT5G52750	4640163	21400987	0.010714	0.057325	2203055	21400877	52123263	13		heavy-metal-associated domain-containing protein; similar to heavy-metal-associated domain-containing protein [Arabidopsis thaliana] (TAIR:AT5G52760.1); similar to metal ion binding [Brassica rapa] (GB:ABL97978.1); contains InterPro domain Heavy metal transport/detoxification protein; (InterPro:IPR006121)
210	chr1	9043877	9044244	368	AT1G26160	4638528	9043984	0.010714	0.057325	1382302	9044051	42978921	11		metal-dependent phosphohydrolase HD domain-containing protein; similar to metal-dependent phosphohydrolase HD domain-containing protein [Arabidopsis thaliana] (TAIR:AT2G23820.2); similar to hypothetical protein [Vitis vinifera] (GB:CAN84087.1); contains InterPro domain Metal-dependent phosphohydrolase, HD region; (InterPro:IPR003607); contains InterPro domain Metal-dependent phosphohydrolase, HD …
211	chr2	17734494	17734889	396	AT2G42580	4634665	17734675	0.010714	0.057325	1875068	17734675	44118386	11	Tetratricopetide-repeat Thioredoxin-Like 3 (TTL3);VHI-INTERACTING TPR CONTAINING PROTEIN (VIT)	Encodes a member of the TTL family and contains a thioredoxin like domain and three tandom TPRs. Interacts physically with BRL2/VH1 and appears to play a role in brassiosteroid and auxin signaling.
212	chr5	21071848	21072207	360	AT5G51810	4632074	21071987	0.010714	0.057325	1299948	21072023	40688007	10	GIBBERELLIN 20 OXIDASE 2 (GA20OX2); (AT2353); (ATGA20OX2)	Encodes gibberellin 20-oxidase. Involved in gibberellin biosynthesis. Up-regulated by far red light in elongating petioles. Not regulated by a circadian clock.
213	chr2	11381404	11381840	437	---	4626567	11381618	0.010714	0.057325	1554674	11381513	47059157	12
214	chr5	8775632	8776104	473	AT5G25280	4619865	8775929	0.010714	0.057325	1515953	8775741	52014583	13		serine-rich protein-related; similar to serine-rich protein-related [Arabidopsis thaliana] (TAIR:AT5G11090.1); similar to serine-rich protein [Brassica rapa] (GB:ABL97972.1)
215	chr4	662891	663383	493	AT4G01530	4617651	663233	0.010714	0.057325	1469425	663056	56919042	14		transposable element gene; similar to unknown protein [Arabidopsis thaliana] (TAIR:AT1G26860.1); similar to 52O08_2 [Brassica rapa subsp. pekinensis] (GB:AAZ67547.1); contains domain NON-LTR RETROELEMENT REVERSE TRANSCRIPTASE RELATED (PTHR19446:SF34); contains domain REVERSE TRANSCRIPTASES (PTHR19446)
216	chr2	3477687	3478370	684	AT2G07787	4614573	3478236	0.010714	0.057325	1205540	3478370	63487191	17		unknown protein
217	chr5	26940841	26941166	326	AT5G67460	4614330	26940955	0.010714	0.057325	1649459	26941131	39213330	10		glycosyl hydrolase family protein 17; similar to unknown protein [Arabidopsis thaliana] (TAIR:AT1G79480.2); similar to unknown protein [Arabidopsis thaliana] (TAIR:AT1G79480.1); similar to unnamed protein product [Vitis vinifera] (GB:CAO71999.1); contains InterPro domain Glycoside hydrolase, family 17; (InterPro:IPR000490); contains InterPro domain X8 (InterPro:IPR012946); contains InterPro domai…
218	chr3	20386152	20386447	296	AT3G54990	4610477	20386185	0.010714	0.057325	3367880	20386338	34043664	9	SCHLAFMUTZE (SMZ)	Encodes a AP2 domain transcription factor that can repress flowering. SMZ and its paralogous gene, SNARCHZAPFEN (SNZ), share a signature with partial complementarity to the miR172 microRNA, whose precursor is induced upon flowering.
219	chr5	24257137	24257604	468	AT5G60200	4610381	24257466	0.010714	0.057325	1237801	24257533	54619580	14		Dof-type zinc finger domain-containing protein; Identical to Dof zinc finger protein DOF5.3 (DOF5.3) [Arabidopsis Thaliana] (GB:Q84TE9;GB:Q8LDE1;GB:Q9LSS6); similar to Dof-type zinc finger domain-containing protein [Arabidopsis thaliana] (TAIR:AT3G45610.1); similar to unnamed protein product [Vitis vinifera] (GB:CAO21785.1); contains InterPro domain Zinc finger, Dof-type; (InterPro:IPR003851)
220	chr1	1745472	1745954	483	AT1G05805	4606429	1745773	0.010714	0.057325	1547407	1745633	56321386	14		basic helix-loop-helix (bHLH) family protein; similar to DNA binding / transcription factor [Arabidopsis thaliana] (TAIR:AT2G43140.1); similar to unnamed protein product [Vitis vinifera] (GB:CAO67768.1); contains InterPro domain Basic helix-loop-helix dimerisation region bHLH; (InterPro:IPR001092); contains InterPro domain Helix-loop-helix DNA-binding; (InterPro:IPR011598)
221	chr5	3880493	3881046	554	AT5G12010	4605892	3880671	0.010714	0.057325	1436437	3880849	62660101	16		similar to unknown protein [Arabidopsis thaliana] (TAIR:AT4G29780.1); similar to Os01g0582600 [Oryza sativa (japonica cultivar-group)] (GB:NP_001043414.1); similar to Os05g0593000 [Oryza sativa (japonica cultivar-group)] (GB:NP_001056499.1); similar to unknown protein [Oryza sativa (japonica cultivar-group)] (GB:BAD72250.1)
222	chr3	20389742	20390117	376	AT3G54990	4600333	20389806	0.010714	0.057325	1481974	20389963	43695362	11	SCHLAFMUTZE (SMZ)	Encodes a AP2 domain transcription factor that can repress flowering. SMZ and its paralogous gene, SNARCHZAPFEN (SNZ), share a signature with partial complementarity to the miR172 microRNA, whose precursor is induced upon flowering.
223	chr2	19132670	19133030	361	AT2G46560	4592766	19132958	0.010714	0.057325	2040313	19132776	40280240	11		transducin family protein / WD-40 repeat family protein; similar to unnamed protein product [Vitis vinifera] (GB:CAO14396.1); contains InterPro domain WD40 repeat-like (InterPro:IPR011046); contains InterPro domain WD40/YVTN repeat-like (InterPro:IPR015943); contains InterPro domain WD40 repeat (InterPro:IPR001680)
224	chr1	8596540	8596900	361	AT1G24260	4585654	8596755	0.010714	0.057325	1205601	8596900	38937038	10	SEPALLATA3 (SEP3);AGAMOUS-LIKE 9 (AGL9)	Member of the MADs box transcription factor family. SEP3 is redundant with SEP1 and 2. Flowers of SEP1/2/3 triple mutants show a conversion of petals and stamens to sepals.SEP3 forms heterotetrameric complexes with other MADS box family members and binds to the CArG box motif.
225	chr2	12856605	12857042	438	AT2G30100	4585052	12856817	0.010714	0.057325	1593286	12856781	51995511	13		ubiquitin family protein; similar to leucine-rich repeat family protein [Arabidopsis thaliana] (TAIR:AT5G07910.1); similar to unnamed protein product [Vitis vinifera] (GB:CAO21413.1); contains InterPro domain Ubiquitin; (InterPro:IPR000626); contains InterPro domain Leucine-rich repeat; (InterPro:IPR001611); contains InterPro domain Leucine-rich repeat, typical subtype (InterPro:IPR003591); conta…
226	chr4	17331763	17332247	485	AT4G36770	4584375	17331880	0.010714	0.057325	1627517	17331763	55161220	14		UDP-glucoronosyl/UDP-glucosyl transferase family protein; similar to UGT72E1 (UDP-glucosyl transferase 72E1), UDP-glycosyltransferase/ coniferyl-alcohol glucosyltransferase/ transferase, transferring glycosyl groups [Arabidopsis thaliana] (TAIR:AT3G50740.1); similar to hypothetical protein [Vitis vinifera] (GB:CAN77173.1); contains InterPro domain UDP-glucuronosyl/UDP-glucosyltransferase; (InterP…
227	chr1	29782803	29783487	685	AT1G79150	4576854	29783183	0.010714	0.057325	1722799	29783006	64227873	17		binding; similar to hypothetical protein OsI_022289 [Oryza sativa (indica cultivar-group)] (GB:EAZ01057.1); similar to unnamed protein product [Vitis vinifera] (GB:CAO47912.1); similar to hypothetical protein [Vitis vinifera] (GB:CAN70879.1); contains InterPro domain Armadillo-type fold; (InterPro:IPR016024); contains InterPro domain Nucleolar complex-associated (InterPro:IPR011501); contains Int…
228	chr4	17641513	17642271	759	AT4G37540	4574632	17641947	0.010714	0.057325	1550338	17641838	84701013	22	LOB DOMAIN-CONTAINING PROTEIN 39 (LBD39)	LBD39 (LOB DOMAIN-CONTAINING PROTEIN 39); Identical to LOB domain-containing protein 39 (LBD39) [Arabidopsis Thaliana] (GB:Q9SZE8;GB:Q8LBC9); similar to LBD38 (LOB DOMAIN-CONTAINING PROTEIN 38) [Arabidopsis thaliana] (TAIR:AT3G49940.1); similar to unknown [Populus trichocarpa x Populus deltoides] (GB:ABK96782.1); contains InterPro domain Lateral organ boundaries, LOB (InterPro:IPR004883)
229	chr5	9156793	9157115	323	AT5G26200	4573767	9157008	0.010714	0.057325	1397741	9156828	39122850	10		mitochondrial substrate carrier family protein; similar to mitochondrial substrate carrier family protein [Arabidopsis thaliana] (TAIR:AT1G72820.1); similar to unknown [Populus trichocarpa x Populus deltoides] (GB:ABK96364.1); contains InterPro domain Mitochondrial substrate carrier; (InterPro:IPR001993); contains InterPro domain Mitochondrial carrier protein; (InterPro:IPR002067)
230	chr5	2175011	2175422	412	AT5G07010	4570453	2175156	0.010714	0.057325	1358419	2175228	47824631	12		sulfotransferase family protein; similar to sulfotransferase family protein [Arabidopsis thaliana] (TAIR:AT5G07000.1); similar to hypothetical protein [Vitis vinifera] (GB:CAN66204.1); contains InterPro domain Sulphotransferase; (InterPro:IPR000863)
231	chr1	25714595	25714882	288	AT1G68520	4569008	25714736	0.010714	0.057325	1202830	25714848	36083073	9		zinc finger (B-box type) family protein; Identical to Zinc finger protein CONSTANS-LIKE 6 (COL6) [Arabidopsis Thaliana] (GB:Q8LG76;GB:Q93Y24;GB:Q9CA29); similar to zinc finger (B-box type) family protein [Arabidopsis thaliana] (TAIR:AT1G25440.1); similar to AT1G68520 [Arabidopsis lyrata subsp. petraea] (GB:AAT72496.1); contains InterPro domain Zinc finger, B-box; (InterPro:IPR000315); contains In…
232	chr5	22677673	22678061	389	AT5G55950	4563488	22677835	0.010714	0.057325	1756278	22677868	43200183	11		transporter-related; similar to transporter-related [Arabidopsis thaliana] (TAIR:AT5G57100.1); similar to unnamed protein product [Vitis vinifera] (GB:CAO45171.1); contains InterPro domain Protein of unknown function DUF250 (InterPro:IPR004853)
233	chr3	17759669	17760314	646	AT3G48060	4557655	17759934	0.010714	0.057325	1465653	17760234	63073019	17		bromo-adjacent homology (BAH) domain-containing protein; similar to bromo-adjacent homology (BAH) domain-containing protein [Arabidopsis thaliana] (TAIR:AT3G48050.2); similar to bromo-adjacent homology (BAH) domain-containing protein [Arabidopsis thaliana] (TAIR:AT3G48050.1); similar to hypothetical protein [Vitis vinifera] (GB:CAN60153.1); similar to BAH domain-containing protein, putative [Lyco…
234	chr2	17517178	17517682	505	AT2G41945	4552817	17517420	0.010714	0.057325	1766810	17517532	47119078	12		similar to unknown protein [Arabidopsis thaliana] (TAIR:AT3G04040.1); similar to Os06g0206200 [Oryza sativa (japonica cultivar-group)] (GB:NP_001057095.1); similar to gb protein [Sorghum bicolor] (GB:AAL68853.1)
235	chr1	23899180	23899607	428	---	4550164	23899429	0.010714	0.057325	1590103	23899607	50795379	13
236	chr2	14260175	14260592	418	AT2G33700	4548444	14260355	0.010714	0.057325	1680987	14260281	46905088	12		protein phosphatase 2C, putative / PP2C, putative; similar to protein phosphatase 2C, putative / PP2C, putative [Arabidopsis thaliana] (TAIR:AT3G51470.1); similar to unnamed protein product [Vitis vinifera] (GB:CAO66259.1); contains InterPro domain Protein phosphatase 2C-related; (InterPro:IPR001932); contains InterPro domain Protein phosphatase 2C; (InterPro:IPR015655); contains InterPro domain …
237	chr3	5212733	5213179	447	AT3G15450	4545619	5212934	0.010714	0.057325	1898942	5212733	46059834	12		similar to unknown protein [Arabidopsis thaliana] (TAIR:AT4G27450.1); similar to unknown [Glycine max] (GB:AAG00940.1); contains domain ASPARAGINE SYNTHETASE (PTHR11772); contains domain no description (G3D.3.60.20.10); contains domain N-terminal nucleophile aminohydrolases (Ntn hydrolases) (SSF56235)
238	chr3	18247730	18248190	461	AT3G49200	4540635	18248041	0.010714	0.057325	1263954	18247938	54388544	14		similar to unknown protein [Arabidopsis thaliana] (TAIR:AT3G49210.1); similar to condensation domain-containing protein [Arabidopsis thaliana] (TAIR:AT3G49190.1); similar to Protein of unknown function DUF1298 [Medicago truncatula] (GB:ABE82755.1); contains InterPro domain Protein of unknown function UPF0089; (InterPro:IPR004255); contains InterPro domain Protein of unknown function DUF1298; (Int…
239	chr5	25416207	25416886	680	AT5G63420	4535870	25416495	0.010714	0.057325	1852503	25416671	69181373	19	embryo defective 2746 (emb2746)	expressed protein, similar to unknown protein (pir||T01257)
240	chr1	2683880	2684107	228	AT1G08470	4533203	2683988	0.010714	0.057325	1720767	2684107	26848912	7		strictosidine synthase family protein; similar to strictosidine synthase family protein [Arabidopsis thaliana] (TAIR:AT5G22020.1); similar to unnamed protein product [Vitis vinifera] (GB:CAO67432.1); contains InterPro domain Strictosidine synthase; (InterPro:IPR004141); contains InterPro domain Six-bladed beta-propeller, TolB-like (InterPro:IPR011042)
241	chr4	17398657	17399217	561	AT4G36920	4529814	17399040	0.010714	0.057325	1818489	17398836	58089301	16	APETALA 2 (AP2);FLORAL MUTANT 2 (FLO2);FLOWER 1 (FL1)	Encodes a floral homeotic gene, a member of the AP2/EREBP (ethylene responsive element binding protein) class of transcription factors and is involved in the specification of floral organ identity, establishment of floral meristem identity, suppression of floral meristem indeterminancy, and development of the ovule and seed coat. AP2 also has a role in controlling seed mass. Dominant negative all…
242	chr5	21750951	21751237	287	---	4523858	21751060	0.010714	0.057325	1264744	21751131	35356908	9
243	chr5	3238239	3238854	616	AT5G10290	4522551	3238565	0.010714	0.057325	1409020	3238675	63809720	17		leucine-rich repeat family protein / protein kinase family protein; similar to leucine-rich repeat family protein / protein kinase family protein [Arabidopsis thaliana] (TAIR:AT5G65240.1); similar to 4D11_24 [Brassica rapa subsp. pekinensis] (GB:AAZ67538.1); similar to putative receptor-like kinase (with alternative splicing) [Oryza sativa (japonica cultivar-group)] (GB:AAS07247.1); similar to un…
244	chr1	3757106	3757457	352	AT1G11210	4516716	3757272	0.010714	0.057325	1439774	3757380	41149264	11		similar to unknown protein [Arabidopsis thaliana] (TAIR:AT1G11220.1); similar to fiber expressed protein [Gossypium hirsutum] (GB:AAY85179.1); similar to cotton fiber expressed protein 1 [Gossypium hirsutum] (GB:AAC33276.1); contains InterPro domain Protein of unknown function DUF761, plant; (InterPro:IPR008480)
245	chr5	8003320	8003799	480	AT5G23720	4510540	8003654	0.010714	0.057325	1109495	8003582	53093375	14	PROPYZAMIDE-HYPERSENSITIVE 1 (PHS1)	Encodes a protein tyrosine phosphatase Propyzamide-Hypersensitive 1 (PHS1). One of the mutant alleles, phs1-1, is hypersensitive to the microtubule-destabilizing drug propyzamide, suggesting that PHS1 may be involved in phosphorylation cascades that control the dynamics of cortical microtubules in plant cells. A second allele, phs1-3, is hypersensitive to abscisic acid, indicating a possible invo…
246	chr1	799019	799342	324	AT1G03270	4509389	799201	0.010714	0.057325	1067530	799163	37322389	10		similar to unknown protein [Arabidopsis thaliana] (TAIR:AT4G14240.1); similar to Os05g0395300 [Oryza sativa (japonica cultivar-group)] (GB:NP_001055462.1); similar to unknown protein [Oryza sativa (japonica cultivar-group)] (GB:AAT07635.1); contains InterPro domain Protein of unknown function DUF21; (InterPro:IPR002550); contains InterPro domain CBS; (InterPro:IPR000644)
247	chr1	26735114	26735505	392	AT1G70900	4509030	26735265	0.010714	0.057325	1714230	26735265	44113533	11		similar to unknown protein [Arabidopsis thaliana] (TAIR:AT1G23110.1); similar to conserved hypothetical protein [Medicago truncatula] (GB:ABE89195.1)
248	chr5	8724649	8725189	541	AT5G25210	4506193	8724869	0.010714	0.057325	1363704	8725010	60416085	16		similar to unknown protein [Arabidopsis thaliana] (TAIR:AT4G32030.1)
249	chr4	12298903	12299342	440	AT4G23570	4503869	12299191	0.010714	0.057325	1719224	12299157	47102601	13	(SGT1A)	Closely related to SGT1B, may function in SCF(TIR1) mediated protein degradation. AtSGT1a and AtSGT1b are functionally redundant in the resistance to pathogenes. AtSGT1b was more highly expressed than AtSGT1. The N-terminal TPR domain of AtSGT1a reduces the steady-state level of Arabidopsis SGT1 proteins whereas the same domain from AtSGT1b enhances SGT1 accumulation. The TPR domain is dispensabl…
250	chr1	571283	571680	398	AT1G02660	4500051	571600	0.010714	0.057325	1433551	571451	44400221	11		lipase class 3 family protein; similar to lipase class 3 family protein [Arabidopsis thaliana] (TAIR:AT3G62590.1); similar to hypothetical protein [Vitis vinifera] (GB:CAN73724.1); similar to unnamed protein product [Vitis vinifera] (GB:CAO40092.1); contains InterPro domain Lipase, class 3; (InterPro:IPR002921)
251	chr1	29770530	29771238	709	AT1G79120	4496015	29770707	0.010714	0.057325	1748943	29770530	65062312	18		similar to unknown protein [Arabidopsis thaliana] (TAIR:AT5G21970.1); similar to expressed protein [Oryza sativa (japonica cultivar-group)] (GB:AAR87182.1); contains InterPro domain Protein of unknown function DUF860, plant; (InterPro:IPR008578)
252	chr4	15981612	15982212	601	AT4G33140	4487000	15981996	0.010714	0.057325	1207517	15982138	64064546	17		similar to tac7077 [Zea mays] (GB:AAV64220.1); contains domain no description (G3D.3.40.50.1000); contains domain HAD-like (SSF56784)
253	chr3	9714175	9714633	459	AT3G26511	4486018	9714456	0.010714	0.057325	1508789	9714456	51352934	14		unknown protein
254	chr1	28753759	28754046	288	AT1G76600	4484394	28753937	0.010714	0.057325	1346693	28753831	34075525	9		similar to unknown protein [Arabidopsis thaliana] (TAIR:AT1G21010.1); similar to TMV response-related gene product [Nicotiana tabacum] (GB:BAB41200.1)
255	chr5	9205434	9205683	250	AT5G26270	4484057	9205606	0.010714	0.057325	1241505	9205434	31865165	8		unknown protein
256	chr1	30244169	30244836	668	AT1G80420	4477286	30244502	0.010714	0.057325	1518258	30244640	71494210	19		DNA repair protein, putative (XRCC1); similar to unnamed protein product [Vitis vinifera] (GB:CAO45954.1); contains InterPro domain BRCT; (InterPro:IPR001357)
257	chr5	16298099	16298607	509	AT5G40645	4472399	16298362	0.010714	0.057325	1594497	16298401	45830787	12		nitrate-responsive NOI protein, putative; similar to unknown protein [Arabidopsis thaliana] (TAIR:AT4G35655.1); similar to unnamed protein product [Vitis vinifera] (GB:CAO64176.1); contains InterPro domain Nitrate-induced NOI (InterPro:IPR008700)
258	chr3	21814503	21814828	326	AT3G59010	4470441	21814571	0.010714	0.057325	1560426	21814680	38315063	10		pectinesterase family protein; similar to ATPMEPCRD, pectinesterase [Arabidopsis thaliana] (TAIR:AT2G43050.1); similar to unnamed protein product [Vitis vinifera] (GB:CAO45285.1); contains InterPro domain Pectin lyase fold (InterPro:IPR012334); contains InterPro domain Pectinesterase, catalytic; (InterPro:IPR000070); contains InterPro domain Pectin lyase fold/virulence factor (InterPro:IPR011050)…
259	chr1	107488	107743	256	AT1G01260	4458501	107707	0.013605	0.057325	1591210	107633	32198776	8		basic helix-loop-helix (bHLH) family protein; similar to basic helix-loop-helix (bHLH) family protein [Arabidopsis thaliana] (TAIR:AT2G46510.1); similar to Myc2 bHLH protein [Vitis vinifera] (GB:ABR23669.1); contains InterPro domain Basic helix-loop-helix dimerisation region bHLH; (InterPro:IPR001092); contains InterPro domain Helix-loop-helix DNA-binding; (InterPro:IPR011598)
260	chr3	21148183	21148602	420	AT3G57120	4458160	21148392	0.013605	0.057325	1059562	21148358	50626167	13		protein kinase family protein; similar to protein kinase family protein / peptidoglycan-binding LysM domain-containing protein [Arabidopsis thaliana] (TAIR:AT1G51940.1); similar to unknown [Populus trichocarpa] (GB:ABK93125.1); contains InterPro domain Protein kinase, core; (InterPro:IPR000719); contains InterPro domain Protein kinase-like (InterPro:IPR011009); contains InterPro domain Tyrosine p…
261	chr3	6564422	6564760	339	AT3G19030	4454752	6564584	0.013605	0.057325	1238146	6564760	37247859	10		similar to unknown protein [Arabidopsis thaliana] (TAIR:AT1G49500.1)
262	chr4	17554521	17555011	491	AT4G37300	4445684	17554766	0.013605	0.057325	1154772	17554729	52569736	14	maternal effect embryo arrest 59 (MEE59)	MEE59 (maternal effect embryo arrest 59); similar to hypothetical protein [Vitis vinifera] (GB:CAN63462.1)
263	chr1	28448773	28449202	430	AT1G75760	4445578	28448966	0.013605	0.057325	1564050	28448893	44900281	12		ER lumen protein retaining receptor family protein; similar to ER lumen protein retaining receptor family protein [Arabidopsis thaliana] (TAIR:AT1G19970.1); similar to ER lumen protein-retaining receptor-like [Oryza sativa (japonica cultivar-group)] (GB:BAD33333.1); contains InterPro domain ER lumen protein retaining receptor; (InterPro:IPR000133)
264	chr2	3489734	3490707	974	AT2G07738	4444915	3489946	0.013605	0.057325	1315856	3490138	98509012	27		unknown protein
265	chr3	4510270	4510619	350	AT3G13750	4442347	4510549	0.013605	0.057325	1269042	4510365	39766064	10	Beta galactosidase 1 (BGAL1);beta-galactosidase 1 (BGAL1)	beta-galactosidase, glycosyl hydrolase family 35
266	chr2	15423765	15424130	366	AT2G36770	4442159	15423949	0.013605	0.057325	1461038	15423983	42132755	11		UDP-glucoronosyl/UDP-glucosyl transferase family protein; similar to UDP-glucoronosyl/UDP-glucosyl transferase family protein [Arabidopsis thaliana] (TAIR:AT2G36780.1); similar to DOGT1 (DON-GLUCOSYLTRANSFERASE), UDP-glycosyltransferase/ transferase, transferring glycosyl groups [Arabidopsis thaliana] (TAIR:AT2G36800.1); similar to UGT73C2 (UDP-GLUCOSYL TRANSFERASE 73C2), UDP-glycosyltransferase/…
267	chr5	23363735	23364059	325	AT5G57655	4441012	23363849	0.013605	0.057325	1649886	23363884	39742268	10		xylose isomerase family protein; Identical to Xylose isomerase (XYLA) [Arabidopsis Thaliana] (GB:Q9FKK7;GB:Q8L759); similar to unnamed protein product [Vitis vinifera] (GB:CAO43316.1); contains InterPro domain Xylose isomerase-type TIM barrel (InterPro:IPR012307); contains InterPro domain Xylose isomerase; (InterPro:IPR001998); contains InterPro domain Xylose isomerase-like, TIM barrel (InterPro:…
268	chr4	11178852	11179240	389	AT4G20880	4439280	11179137	0.013605	0.057325	1349670	11179137	45982762	12		ethylene-responsive nuclear protein / ethylene-regulated nuclear protein (ERT2); similar to ethylene-responsive nuclear protein -related [Arabidopsis thaliana] (TAIR:AT5G44350.1); similar to unnamed protein product [Vitis vinifera] (GB:CAO42580.1)
269	chr1	5539841	5540140	300	AT1G16170	4438219	5540066	0.013605	0.057325	1446269	5539950	34179483	9		similar to unknown protein [Arabidopsis thaliana] (TAIR:AT1G79660.1); similar to Os08g0266200 [Oryza sativa (japonica cultivar-group)] (GB:NP_001061402.1)
270	chr1	16056089	16056787	699	AT1G42703	4435681	16056423	0.013605	0.057325	1424149	16056392	77413487	20		transposable element gene; copia-like retrotransposon family, has a 1.5e-08 P-value blast match to GB:CAA32025 ORF (Ty1_Copia-element) (Nicotiana tabacum)GB:CAA32025 ORF (Ty1_Copia-element) (Nicotiana tabacum)
271	chr4	3234109	3234398	290	---	4435608	3234109	0.013605	0.057325	1365689	3234398	20605230	5
272	chr3	3985697	3986251	555	AT3G12560	4433166	3985930	0.014663	0.057325	1345135	3985965	60100356	16	TRF-LIKE 9 (TRFL9);TELOMERIC DNA-BINDING PROTEIN 2 (ATTBP2)	Encodes a telomeric DNA-binding protein.
273	chr2	3473471	3473851	381	AT2G07734	4430907	3473548	0.014663	0.057325	1172983	3473581	42518612	11		ribosomal protein S4 (RPS4); similar to ribosomal protein S4 [Brassica napus] (GB:AAC26507.1); contains InterPro domain RNA-binding S4; (InterPro:IPR002942)
274	chr1	26486584	26486943	360	AT1G70300	4424212	26486871	0.014663	0.057325	1411525	26486696	43711814	11	(KUP6)	potassium transporter
275	chr3	19546987	19547353	367	AT3G52710	4421115	19547060	0.014663	0.057325	1762757	19547176	44509545	11		similar to unknown protein [Arabidopsis thaliana] (TAIR:AT2G36220.1); similar to Os11g0153300 [Oryza sativa (japonica cultivar-group)] (GB:NP_001065777.1)
276	chr2	3426037	3427258	1222	AT2G07718	4420735	3426586	0.014663	0.057325	1328892	3426627	90660829	26		cytochrome b, putative; Identical to Uncharacterized mitochondrial cytochrome b-like protein AtMg00590 [Arabidopsis Thaliana] (GB:P93314;GB:Q0WLM9); similar to hypothetical protein BrnapMp067 [Brassica napus] (GB:YP_717164.1); contains InterPro domain Transmembrane di-haem cytochrome; (InterPro:IPR016174); contains InterPro domain Cytochrome b/b6, N-terminal; (InterPro:IPR005797); contains InterP…
277	chr4	17556551	17556990	440	AT4G37310	4418667	17556770	0.014663	0.057325	1601637	17556933	41521812	11	(CYP81H1)	member of CYP81H
278	chr5	25055310	25056326	1017	AT5G62350	4417448	25055601	0.014663	0.057325	1633175	25056118	94739342	26		invertase/pectin methylesterase inhibitor family protein / DC 1.2 homolog (FL5-2I22); similar to invertase/pectin methylesterase inhibitor family protein [Arabidopsis thaliana] (TAIR:AT3G47380.1); similar to unknown [Populus trichocarpa] (GB:ABK93773.1); contains InterPro domain Pectinesterase inhibitor; (InterPro:IPR006501)
279	chr5	24925402	24925837	436	AT5G61997	4416631	24925592	0.014663	0.057325	1193274	24925694	47033618	12		unknown protein
280	chr2	13384993	13385269	277	AT2G31370	4415387	13385099	0.014663	0.057325	1548822	13385202	34358543	9		bZIP transcription factor (POSF21); Identical to Probable transcription factor PosF21 (POSF21) [Arabidopsis Thaliana] (GB:Q04088); similar to bZIP transcription factor, putative (bZIP69) [Arabidopsis thaliana] (TAIR:AT1G06070.1); similar to unnamed protein product [Vitis vinifera] (GB:CAO16940.1); contains InterPro domain Basic-leucine zipper (bZIP) transcription factor; (InterPro:IPR004827); con…
281	chr5	15878077	15878445	369	AT5G39610	4410392	15878295	0.014663	0.057325	1834787	15878260	39478736	10	ARABIDOPSIS NAC DOMAIN CONTAINING PROTEIN 2 (ATNAC2);ARABIDOPSIS NAC DOMAIN CONTAINING PROTEIN 92 (ANAC092);ARABIDOPSIS NAC DOMAIN CONTAINING PROTEIN 6 (ATNAC6)	Encodes a transcription factor. This gene is upregulated in response to salt stress in wildtype as well as NTHK1 transgenic lines although in the latter case the induction was drastically reduced. It was also upregulated by ABA, ACC and NAA treatment, although in the latter two cases, the induction occurred relatively late when compared with NaCl or ABA treatments. Note: this protein (AtNAC6) on …
282	chr2	12098074	12098724	651	AT2G28315	4405163	12098377	0.014663	0.057325	1373904	12098468	65656775	17		transporter-related; similar to transporter-related [Arabidopsis thaliana] (TAIR:AT1G06890.2); similar to Os02g0628200 [Oryza sativa (japonica cultivar-group)] (GB:NP_001047487.1); similar to Os05g0168700 [Oryza sativa (japonica cultivar-group)] (GB:NP_001054756.1); similar to putative glucose-6-phosphate/phosphate-tranlocat or [Oryza sativa] (GB:BAB41206.1); contains InterPro domain Protein of u…
283	chr4	13686615	13686862	248	AT4G27340	4400575	13686754	0.014663	0.057325	1982639	13686615	31305870	8		Met-10+ like family protein; similar to Met-10+ like family protein [Arabidopsis thaliana] (TAIR:AT3G56120.1); similar to unnamed protein product [Vitis vinifera] (GB:CAO39182.1); contains InterPro domain Protein of unknown function Met10 (InterPro:IPR003402)
284	chr1	17268868	17269293	426	AT1G46768	4400070	17268968	0.014663	0.057325	1712429	17269116	49935663	13	related to AP2 1 (RAP2.1)	encodes a member of the DREB subfamily A-5 of ERF/AP2 transcription factor family (RAP2.1). The protein contains one AP2 domain. There are 16 members in this subfamily including RAP2.9 and RAP2.10.
285	chr4	15450686	15451189	504	AT4G31930	4396465	15450830	0.014663	0.057325	1312305	15450830	47766323	13		mitochondrial glycoprotein family protein / MAM33 family protein; similar to mitochondrial glycoprotein family protein / MAM33 family protein [Arabidopsis thaliana] (TAIR:AT1G80720.1); similar to unnamed protein product [Vitis vinifera] (GB:CAO44285.1); contains InterPro domain Mitochondrial glycoprotein; (InterPro:IPR003428)
286	chr2	3385368	3385938	571	AT2G07707	4395575	3385508	0.014663	0.057325	1481833	3385368	60113515	16		Identical to Hypothetical protein ymf19 (ORFB) (YMF19) [Arabidopsis Thaliana] (GB:P93303;GB:Q4PL89); similar to Hypothetical protein ymf19 (ORF158) (GB:Q03152); contains InterPro domain ATPase, F0 complex, subunit 8, mitochondrial, plant; (InterPro:IPR003319); contains InterPro domain Protein of unknown function DUF1082, plant mitochondria; (InterPro:IPR009455)
287	chr5	23960708	23961007	300	AT5G59350	4392525	23960861	0.014663	0.057325	1701629	23961007	34773634	9		similar to unknown protein [Arabidopsis thaliana] (TAIR:AT2G39560.1); similar to hypothetical protein MtrDRAFT_AC146757g30v1 [Medicago truncatula] (GB:ABE90639.1)
288	chr3	11727620	11727987	368	AT3G29805	4390570	11727695	0.014663	0.057325	1502091	11727805	43509352	11		transposable element gene; pseudogene, hypothetical protein
289	chr1	24851309	24851854	546	AT1G66600	4375180	24851744	0.014663	0.057325	1945604	24851669	60510085	16	(WRKY63); (AtWRKY63)	member of WRKY Transcription Factor; Group III
290	chr1	4229807	4230328	522	AT1G12420	4371113	4230222	0.014663	0.057325	1608551	4230148	53592962	14	(ACR8)	ACR8 (ACT Domain Repeat 8); similar to ACR7 (ACT Domain Repeat 7) [Arabidopsis thaliana] (TAIR:AT4G22780.1); similar to unnamed protein product [Vitis vinifera] (GB:CAO63597.1); similar to hypothetical protein [Vitis vinifera] (GB:CAN62364.1); contains InterPro domain Amino acid-binding ACT; (InterPro:IPR002912)
291	chr2	3436428	3436825	398	AT2G07721	4370051	3436606	0.014663	0.057325	1072135	3436788	46538904	12		unknown protein
292	chr3	16457194	16457946	753	AT3G44990	4368582	16457756	0.014663	0.057325	1392751	16457416	77214023	21	XYLOGLUCAN ENDO-TRANSGLYCOSYLASE-RELATED 8 (XTR8); (ATXTR8)	xyloglucan endo-transglycosylase
293	chr1	26144316	26144820	505	AT1G69530	4367525	26144602	0.014663	0.057325	1273580	26144747	52391743	14	ARABIDOPSIS THALIANA EXPANSIN A1 (ATEXPA1);EXPANSIN 1 (EXP1); (AT-EXP1); (ATEXP1); (ATHEXP ALPHA 1.2)	Member of Alpha-Expansin Gene Family. Naming convention from the Expansin Working Group (Kende et al, Plant Mol Bio). Involved in the formation of nematode-induced syncytia in roots of Arabidopsis thaliana.
294	chr5	24994006	24994393	388	AT5G62170	4364974	24994117	0.014663	0.057325	1669421	24994006	40302372	11		similar to unknown protein [Arabidopsis thaliana] (TAIR:AT5G51850.1); similar to OSJNBb0085F13.7 [Oryza sativa (japonica cultivar-group)] (GB:CAE02760.2); similar to B0616E02-H0507E05.9 [Oryza sativa (indica cultivar-group)] (GB:CAH67833.1)
295	chr1	1133821	1134792	972	AT1G04250	4358888	1134481	0.014663	0.057325	1275892	1134661	87321032	25	AUXIN RESISTANT 3 (AXR3);INDOLE ACETIC ACID 17 (IAA17)	Transcription regulator acting as repressor of auxin-inducible gene expression. Auxin-inducible AUX/IAA gene. Short-lived nuclear protein with four conserved domains. Domain III has homology to beta alpha alpha dimerization and DNA binding domains. Involved in auxin signaling. Auxin induces the degradation of the protein in a dosage-dependent manner in a process mediated by AtRac1. Auxin induced …
296	chr5	8146303	8146612	310	AT5G24090	4357636	8146457	0.014663	0.057325	1532336	8146494	33923516	9		acidic endochitinase (CHIB1); Identical to Acidic endochitinase precursor (CHIB1) [Arabidopsis Thaliana] (GB:O22072;GB:O22073;GB:O24614;GB:Q5HYZ8); similar to acidic endochitinase [Arabidopsis lyrata subsp. petraea] (GB:BAC11879.1); contains InterPro domain Glycoside hydrolase, family 18, catalytic domain; (InterPro:IPR001223); contains InterPro domain Glycoside hydrolase, chitinase active site; …
297	chr3	3491878	3492061	184	AT3G11130	4356905	3491986	0.014663	0.057325	1492074	3492061	24026407	6		clathrin heavy chain, putative; similar to clathrin heavy chain, putative [Arabidopsis thaliana] (TAIR:AT3G08530.1); similar to unnamed protein product [Vitis vinifera] (GB:CAO41391.1); similar to hypothetical protein OsJ_033574 [Oryza sativa (japonica cultivar-group)] (GB:EAZ19365.1); similar to hypothetical protein [Vitis vinifera] (GB:CAN79917.1); contains InterPro domain Clathrin, heavy chain…
298	chr4	9443107	9443441	335	---	4349205	9443295	0.014663	0.057325	1356204	9443249	37754852	10
299	chr2	18406247	18406700	454	AT2G44581	4348991	18406368	0.014663	0.057325	1458701	18406316	44068388	12		protein binding / zinc ion binding; similar to protein binding / zinc ion binding [Arabidopsis thaliana] (TAIR:AT2G44578.1); similar to hypothetical protein [Vitis vinifera] (GB:CAN83231.1); contains InterPro domain Zinc finger, RING/FYVE/PHD-type (InterPro:IPR013083); contains InterPro domain Zinc finger, RING-type; (InterPro:IPR001841)
300	chr5	828651	829349	699	AT5G03370	4345428	829279	0.014663	0.057325	1300636	829203	72594835	20		acylphosphatase family; similar to hypothetical protein [Vitis vinifera] (GB:CAN62952.1); contains InterPro domain Acylphosphatase; (InterPro:IPR001792)
301	chr4	10707628	10707917	290	AT4G19690	4343471	10707733	0.014663	0.057325	1156096	10707804	33772104	9	iron-regulated transporter 1 (IRT1)	Fe(II) transport protein (IRT1)
302	chr2	3475168	3475547	380	AT2G07825	4336271	3475322	0.014663	0.057325	1404591	3475469	41044304	11		contains InterPro domain Carbohydrate/puine kinase, PfkB, conserved site (InterPro:IPR002173)
303	chr3	4004621	4005014	394	AT3G12600	4335016	4004911	0.014663	0.057325	1308594	4004798	44940427	12	Arabidopsis thaliana Nudix hydrolase homolog 16 (atnudt16)	ATNUDT16 (Arabidopsis thaliana Nudix hydrolase homolog 16); hydrolase; Identical to Nudix hydrolase 16, mitochondrial precursor (NUDT16) [Arabidopsis Thaliana] (GB:Q9LHK1); similar to ATNUDT12 (Arabidopsis thaliana Nudix hydrolase homolog 12), hydrolase [Arabidopsis thaliana] (TAIR:AT1G12880.1); similar to unnamed protein product [Vitis vinifera] (GB:CAO42807.1); contains InterPro domain NUDIX hy…
304	chr1	29329774	29330157	384	AT1G77992	4332727	29330006	0.014663	0.057325	1244633	29329937	38867230	11		Potential natural antisense gene, locus overlaps with AT1G77990
305	chr5	25966003	25966381	379	AT5G64940	4331988	25966232	0.014663	0.057325	1387418	25966306	42517012	11	(ATATH13)	Encodes a member of ATH subfamily of ATP-binding cassette (ABC) proteins.
306	chr3	6533847	6534277	431	---	4328017	6533956	0.014663	0.057325	1578885	6534033	46377981	12
307	chr2	18011182	18011658	477	AT2G43330	4327260	18011503	0.014663	0.057325	1361667	18011370	51043570	14	INOSITOL TRANSPORTER 1 (ATINT1);INOSITOL TRANSPORTER 1 (INT1)	Encodes a tonoplast-localized myo-inositol exporter, involved in efflux of myo-inositol from the vacuole to the cytosol. The gene is ubiquitously expressed. Reduced root growth in knock-out mutants grown on low inositol agar medium.
308	chr1	5386457	5386822	366	AT1G15660	4327147	5386677	0.014663	0.057325	1359376	5386677	42631775	11	CENP-C HOMOLOGUE (CENP-C);CENTROMERE PROTEIN C (CENP-C)	Encodes a homologue of the human centromeric protein C (CENP-C). CENP-C co-localizes with the 180 bp centromeric regions of chromosomes throughout the cell cycle, but does not completely cover the 180 bp regions.
309	chr3	11789782	11790161	380	AT3G30160	4325287	11790013	0.014663	0.057325	1478574	11790013	40272521	11		similar to unknown protein [Arabidopsis thaliana] (TAIR:AT1G35320.1)
310	chr4	9336641	9336959	319	AT4G16570	4322861	9336746	0.014663	0.057325	1358187	9336887	37844479	10	ARABIDOPSIS THALIANA PROTEIN ARGININE METHYLTRANSFERASE 7 (ATPRMT7);PROTEIN ARGININE METHYLTRANSFERASE 7 (PRMT7)	protein arginine N-methyltransferase-related; Identical to Probable protein arginine N-methyltransferase 7 (PRMT7) [Arabidopsis Thaliana] (GB:Q944R7;GB:O23501); similar to ATPRMT11/PRMT11 (ARABIDOPSIS ARGININE METHYLTRANSFERASE 11), protein-arginine N-methyltransferase [Arabidopsis thaliana] (TAIR:AT4G29510.1); similar to hypothetical protein OsI_020562 [Oryza sativa (indica cultivar-group)] (GB:…
311	chr4	7787229	7787481	253	AT4G13400	4321954	7787376	0.014663	0.057325	1696754	7787412	31269011	8		similar to unknown protein [Arabidopsis thaliana] (TAIR:AT3G63290.1); similar to hypothetical protein MXAN_7307 [Myxococcus xanthus DK 1622] (GB:YP_635420.1); similar to Os05g0556000 [Oryza sativa (japonica cultivar-group)] (GB:NP_001056277.1); contains domain no description (G3D.3.50.60.10); contains domain Clavaminate synthase-like (SSF51197)
312	chr1	19823885	19824300	416	AT1G53165	4319104	19824039	0.014663	0.057325	1248498	19824180	40303825	11		similar to protein kinase, putative [Arabidopsis thaliana] (TAIR:AT3G15220.1); similar to BnMAP4K alpha1 [Brassica napus] (GB:CAA08757.1); similar to unnamed protein product [Vitis vinifera] (GB:CAO39315.1); similar to BnMAP4K alpha2 [Brassica napus] (GB:CAA08758.1); contains InterPro domain Serine/threonine protein kinase; (InterPro:IPR002290); contains InterPro domain Protein kinase, core; (Int…
313	chr3	13540698	13541377	680	AT3G33000	4315965	13540943	0.017192	0.057325	1583679	13540729	53506188	15		pseudogene, ATP synthase A subunit, blastp match of 68% identity and 1.3e-82 P-value to SP|P06288|ATPI_TOBAC ATP synthase A chain precursor (EC 3.6.3.14) (Subunit IV). (Belladonna, Deadly nightshade) {Atropa belladonna}
314	chr3	11805865	11806292	428	---	4315045	11806117	0.017192	0.057325	1531530	11806158	44854412	12
315	chr2	15058808	15059131	324	AT2G35820	4313375	15059028	0.017192	0.057325	1427289	15058995	37922553	10		similar to unknown protein [Arabidopsis thaliana] (TAIR:AT2G35810.1); similar to hypothetical protein MtrDRAFT_AC152818g11v1 [Medicago truncatula] (GB:ABE77875.1)
316	chr2	3483567	3483861	295	AT2G07775	4312116	3483712	0.017192	0.057325	1255425	3483601	33316970	9		unknown protein
317	chr1	4357767	4358008	242	AT1G12780	4309999	4357871	0.017192	0.057325	1142605	4358008	28527273	8	UDP-D-glucose/UDP-D-galactose 4-epimerase 1 (UGE1)	Encodes a UDP-glucose epimerase that catalyzes the interconversion of the sugar nucleotides UDP-glucose UDP-galactose via a UDP-4-keto-hexose intermediate. Responsive to stress.
318	chr3	22821954	22822267	314	AT3G61640	4309448	22822124	0.017192	0.057325	1474951	22822093	37509711	10	(AGP20);Arabinogalactan protein 20 (AtAGP20)	AGP20 (ARABINOGALACTAN PROTEIN 20); Identical to Arabinogalactan peptide 20 precursor (AGP20) [Arabidopsis Thaliana] (GB:Q9M373); similar to AGP16 (ARABINOGALACTAN PROTEIN 16) [Arabidopsis thaliana] (TAIR:AT2G46330.1); similar to unknown [Populus trichocarpa] (GB:ABK93766.1); contains InterPro domain Protein of unknown function DUF1070 (InterPro:IPR009424)
319	chr2	16167082	16167407	326	AT2G38646	4309023	16167184	0.017192	0.057325	1398226	16167264	38986173	10		unknown protein
320	chr1	3287077	3287583	507	AT1G10060	4302657	3287472	0.017192	0.057325	1738215	3287077	48240819	13		encodes a mitochondrial branched-chain amino acid aminotransferase. Complements the yeast leu/iso-leu/val auxotrophy mutant.
321	chr1	27343827	27344401	575	AT1G72610	4301539	27344090	0.01983	0.057325	1567135	27344166	60587637	16	GERMIN-LIKE PROTEIN 1 (GLP1);A. THALIANA GERMIN-LIKE PROTEIN 1 (ATGER1);GERMIN-LIKE PROTEIN 1 (GER1)	germin-like protein (GLP1)
322	chr3	6719353	6719779	427	---	4300021	6719644	0.01983	0.057325	1461041	6719536	45355834	12
323	chr3	2132234	2133349	1116	AT3G06760	4299882	2132504	0.01983	0.057325	1399357	2132704	95629512	27		similar to HRB1 (HYPERSENSITIVE TO RED AND BLUE) [Arabidopsis thaliana] (TAIR:AT5G49230.1); similar to fiber protein Fb2 [Gossypium barbadense] (GB:AAN77145.1); contains InterPro domain Drought induced 19; (InterPro:IPR008598)
324	chr1	18325972	18326358	387	AT1G49500	4299836	18326242	0.01983	0.057325	1243949	18326048	40649844	11		similar to unknown protein [Arabidopsis thaliana] (TAIR:AT3G19030.1)
325	chr1	22847323	22847706	384	AT1G61830	4296839	22847357	0.021978	0.057325	1427678	22847524	30088923	8		pseudogene, CHP-rich zinc finger protein, putative, similar to putative CHP-rich zinc finger protein GI:9293934 from (Arabidopsis thaliana)
326	chr3	18553071	18553446	376	AT3G50020	4288815	18553287	0.021978	0.057325	1477486	18553215	41101188	11		serine protease inhibitor, potato inhibitor I-type family protein; contains InterPro domain Proteinase inhibitor I13, potato inhibitor I; (InterPro:IPR000864)
327	chr5	7112958	7113407	450	AT5G20950	4286083	7113215	0.021978	0.057325	1328224	7113178	49970372	13		glycosyl hydrolase family 3 protein; similar to glycosyl hydrolase family 3 protein [Arabidopsis thaliana] (TAIR:AT3G62710.1); similar to glycosyl hydrolase family 3 protein [Arabidopsis thaliana] (TAIR:AT5G20940.1); similar to glycosyl hydrolase family 3 protein [Arabidopsis thaliana] (TAIR:AT5G04885.1); similar to beta-D-glucan exohydrolase [Nicotiana tabacum] (GB:BAA33065.1); similar to unname…
328	chr2	1188612	1189046	435	AT2G03890	4285540	1188830	0.021978	0.057325	1295726	1188898	47699286	13		phosphatidylinositol 3- and 4-kinase family protein; similar to phosphatidylinositol 3- and 4-kinase family protein [Arabidopsis thaliana] (TAIR:AT1G26270.1); similar to phosphatidylinositol 3- and 4-kinase family protein [Arabidopsis thaliana] (TAIR:AT1G13640.1); similar to unnamed protein product [Vitis vinifera] (GB:CAO67941.1); similar to unnamed protein product [Vitis vinifera] (GB:CAO49226.…
329	chr1	26752714	26753166	453	AT1G70944	4283002	26752822	0.021978	0.057325	1487881	26752886	46903505	13		unknown protein
330	chr4	10353278	10353715	438	AT4G18890	4282584	10353426	0.021978	0.057325	1668474	10353391	49021371	13		brassinosteroid signalling positive regulator-related; Identical to BES1/BZR1 homolog protein 3 (BEH3) [Arabidopsis Thaliana] (GB:O49404); similar to brassinosteroid signalling positive regulator-related [Arabidopsis thaliana] (TAIR:AT1G78700.1); similar to unnamed protein product [Vitis vinifera] (GB:CAO48009.1); contains InterPro domain BZR1, transcriptional repressor (InterPro:IPR008540)
331	chr1	25709811	25710064	254	AT1G68510	4279545	25709993	0.021978	0.057325	1793614	25709843	31394421	8	LOB DOMAIN-CONTAINING PROTEIN 42 (LBD42)	LBD42 (LOB DOMAIN-CONTAINING PROTEIN 42); Identical to LOB domain-containing protein 42 (LBD42) [Arabidopsis Thaliana] (GB:Q9CA30); similar to LBD41 (LOB DOMAIN-CONTAINING PROTEIN 41) [Arabidopsis thaliana] (TAIR:AT3G02550.1); similar to unknown [Populus trichocarpa] (GB:ABK92498.1); contains InterPro domain Lateral organ boundaries, LOB (InterPro:IPR004883); contains InterPro domain Protein ASYM…
332	chr5	21471625	21472078	454	AT5G52901	4278662	21471805	0.021978	0.057325	1324245	21471991	48676953	13		unknown protein
333	chr2	19371445	19371771	327	AT2G47170	4275697	19371582	0.021978	0.057325	1609699	19371509	36776799	10	(ARF1A1C)	Gene encoding ADP-ribosylation factor and similar to other ARFs and ARF-like proteins. Members of this family are known to be essential for vesicle coating and uncoating and functions in GTP-binding. The gene is shown to play a role in cell division, cell expansion and cellulose production using antisense construct.
334	chr2	15235835	15236155	321	AT2G36320	4270424	15236039	0.027322	0.057325	1314454	15235899	36659848	10		zinc finger (AN1-like) family protein; Identical to Zinc finger A20 and AN1 domain-containing stress-associated protein 4 (SAP4) [Arabidopsis Thaliana] (GB:Q9SJM6;GB:Q0IGN9); similar to zinc finger (AN1-like) family protein [Arabidopsis thaliana] (TAIR:AT3G52800.1); similar to unnamed protein product [Vitis vinifera] (GB:CAO15931.1); contains InterPro domain Zinc finger, A20-type; (InterPro:IPR00…
335	chr5	26039442	26039761	320	AT5G65140	4268303	26039586	0.02981	0.057325	1201874	26039623	30461075	8		trehalose-6-phosphate phosphatase, putative; similar to trehalose-6-phosphate phosphatase, putative [Arabidopsis thaliana] (TAIR:AT5G10100.1); similar to 117M18_9 [Brassica rapa] (GB:AAZ66928.1); contains InterPro domain HAD-superfamily hydrolase, subfamily IIB; (InterPro:IPR006379); contains InterPro domain Trehalose-phosphatase; (InterPro:IPR003337)
336	chr2	12130339	12130672	334	AT2G28360	4267818	12130459	0.02981	0.057325	1788558	12130428	38743080	10		SIT4 phosphatase-associated family protein; similar to SIT4 phosphatase-associated family protein [Arabidopsis thaliana] (TAIR:AT3G45190.1); similar to SIT4 phosphatase-associated family protein [Arabidopsis thaliana] (TAIR:AT1G30470.1); similar to SIT4 phosphatase-associated family protein [Arabidopsis thaliana] (TAIR:AT1G07990.1); similar to unknown [Populus trichocarpa] (GB:ABK95109.1); simila…
337	chr5	289339	289704	366	AT5G01750	4266534	289419	0.02981	0.057325	1894290	289536	36213120	10		Identical to Protein At5g01750 [Arabidopsis Thaliana] (GB:Q9LZX1;GB:Q8LEK9); similar to unknown protein [Arabidopsis thaliana] (TAIR:AT3G11740.1); similar to Protein of unknown function DUF567 [Medicago truncatula] (GB:ABE88870.1); contains InterPro domain Protein of unknown function DUF567; (InterPro:IPR007612)
338	chr5	6456544	6456973	430	AT5G19190	4262271	6456806	0.030534	0.113208	1489002	6456659	47099705	13		similar to unknown protein [Arabidopsis thaliana] (TAIR:AT3G06070.1); similar to hypothetical protein MtrDRAFT_AC152499g26v1 [Medicago truncatula] (GB:ABE77806.1)
339	chr3	8184423	8185061	639	AT3G23040	4258420	8184773	0.030534	0.113208	1662256	8184662	61307296	17		unknown protein
340	chr4	13080420	13080707	288	AT4G25650	4257558	13080496	0.030534	0.113208	1551062	13080566	35163599	9	ACD1-LIKE (ACD1-LIKE)	Similar to ACD1. Leaves of antisense ACD1-like plants turn yellow in darkness like wild-type whereas antisense ACD1 plants remain dark after five days of dark treatment.
341	chr1	364070	364455	386	AT1G02065	4256983	364342	0.030534	0.113208	1322977	364455	37131988	10	SQUAMOSA PROMOTER BINDING PROTEIN-LIKE 8 (SPL8)	Encodes an SBP-box gene, a member of the SPL gene family. Mutants are affected in micro- and megasporogenesis, trichome formation on sepals, and stamen filament elongation.
342	chr3	3639277	3639516	240	AT3G11560	4256694	3639412	0.030534	0.113208	1386889	3639308	31412238	8		similar to unknown protein [Arabidopsis thaliana] (TAIR:AT5G06220.1); similar to Os08g0482100 [Oryza sativa (japonica cultivar-group)] (GB:NP_001062067.1); similar to unknown protein [Oryza sativa (japonica cultivar-group)] (GB:BAD09288.1); contains InterPro domain LETM1-like; (InterPro:IPR011685)
343	chr5	7724277	7724566	290	AT5G23027	4255510	7724427	0.030534	0.113208	1890858	7724427	33388535	9		unknown protein
344	chr1	1838001	1838388	388	AT1G06070	4250623	1838141	0.030534	0.113208	1582947	1838177	45642516	12		bZIP transcription factor, putative (bZIP69); similar to bZIP transcription factor (POSF21) [Arabidopsis thaliana] (TAIR:AT2G31370.5); similar to bZIP transcription factor (POSF21) [Arabidopsis thaliana] (TAIR:AT2G31370.4); similar to bZIP transcription factor (POSF21) [Arabidopsis thaliana] (TAIR:AT2G31370.1); similar to unnamed protein product [Vitis vinifera] (GB:CAO16940.1); contains InterPro…
345	chr1	3745349	3745757	409	AT1G11175	4249991	3745454	0.030534	0.113208	1929558	3745525	37834001	11		other RNA
346	chr1	18410465	18410864	400	AT1G49740	4249515	18410570	0.030534	0.113208	1481182	18410682	40563359	11		phospholipase C; similar to phospholipase C [Arabidopsis thaliana] (TAIR:AT3G19310.1); similar to unnamed protein product [Vitis vinifera] (GB:CAO47830.1); contains InterPro domain Phospholipase C, phosphatidylinositol-specific , X region; (InterPro:IPR000909)
347	chr2	12994195	12994605	411	AT2G30480	4248198	12994490	0.030534	0.113208	1622383	12994407	46707269	12		unknown protein
348	chr1	24338881	24339215	335	AT1G65480	4248138	24339108	0.030534	0.113208	1840310	24338917	35521826	10	FLOWERING LOCUS T (FT)	FT, together with LFY, promotes flowering and is antagonistic with its homologous gene, TERMINAL FLOWER1 (TFL1). FT is expressed in leaves and is induced by long day treatment. Either the FT mRNA or protein is translocated to the shoot apex where it induces its own expression. Recent data suggests that FT protein acts as a long-range signal. FT is a target of CO and acts upstream of SOC1.
349	chr1	18631052	18631365	314	AT1G50290	4247517	18631221	0.030534	0.113208	1703486	18631089	33912364	9		unknown protein
350	chr4	3198454	3199719	1266	---	4247271	3198795	0.030534	0.113208	1332534	3198642	89694955	25
351	chr2	11555714	11556081	368	AT2G27050	4246099	11555825	0.030534	0.113208	1855457	11555865	36220232	10	ETHYLENE-INSENSITIVE3-LIKE 1 (EIL1)	ethylene-insensitive3-like1 (EIL1)
352	chr4	13099694	13099963	270	AT4G25719	4246072	13099895	0.030534	0.113208	1190481	13099730	30668827	8		Potential natural antisense gene, locus overlaps with AT4G25720
353	chr2	16002520	16003220	701	AT2G38180	4243902	16002803	0.030534	0.113208	1596422	16002658	63900978	18		GDSL-motif lipase/hydrolase family protein; similar to GDSL-motif lipase/hydrolase family protein [Arabidopsis thaliana] (TAIR:AT3G11210.1); similar to unnamed protein product [Vitis vinifera] (GB:CAO15818.1); contains InterPro domain Esterase, SGNH hydrolase-type, subgroup; (InterPro:IPR013831); contains InterPro domain Lipase, GDSL; (InterPro:IPR001087); contains InterPro domain Esterase, SGNH …
354	chr1	29367797	29368053	257	AT1G78080	4241064	29367913	0.030534	0.113208	1392961	29368017	29469210	8	related to AP2 4 (RAP2.4)	encodes a member of the DREB subfamily A-6 of ERF/AP2 transcription factor family (RAP2.4). The protein contains one AP2 domain. There are 8 members in this subfamily.
355	chr3	1548993	1549392	400	AT3G05400	4239630	1549248	0.030534	0.113208	1525095	1549146	42317142	12		sugar transporter, putative; Identical to Sugar transporter ERD6-like 12 (SUGTL5) [Arabidopsis Thaliana] (GB:Q8VZT3;GB:Q9MA53;GB:Q9SCW6); similar to SFP1, carbohydrate transmembrane transporter/ sugar:hydrogen ion symporter [Arabidopsis thaliana] (TAIR:AT5G27350.1); similar to unnamed protein product [Vitis vinifera] (GB:CAO68582.1); contains InterPro domain General substrate transporter; (InterP…
356	chr4	7316486	7316806	321	AT4G12320	4238290	7316633	0.030534	0.113208	1287548	7316633	38511355	10	(CYP706A6)	member of CYP706A
357	chr4	3197569	3198068	500	---	4236579	3197759	0.030534	0.113208	1184172	3197790	46839014	12
358	chr4	8543988	8544460	473	AT4G14940	4233889	8544356	0.030534	0.113208	1286485	8544182	44639756	12	ARABIDOPSIS THALIANA AMINE OXIDASE 1 (ATAO1)	atao1 gene of Arabidopsis thaliana encodes an extracellular copper amine oxidase expressed during early stages of vascular tissue development.
359	chr3	1993641	1994056	416	AT3G06483	4231372	1993871	0.030534	0.113208	1519820	1993786	44652873	12	PYRUVATE DEHYDROGENASE KINASE (PDK); (ATPDHK)	Pyruvate dehydrogenase kinase (PDK) specifically phosphorylates the E1&#945; subunit of the pyruvate dehydrogenase complex (PDC) on a Ser residue using ATP as a phosphate donor. PDK is a unique type of protein kinase having a His-kinase-like sequence but Ser-kinase activity. Site-directed mutagenesis and structural analysis indicate that PDK belongs to the GHKL superfamily.
360	chr5	4984338	4984867	530	AT5G15350	4228821	4984721	0.030534	0.113208	1389934	4984338	56701030	15		plastocyanin-like domain-containing protein; Identical to Lamin-like protein precursor [Arabidopsis Thaliana] (GB:Q39131;GB:Q8H7E7); similar to plastocyanin-like domain-containing protein [Arabidopsis thaliana] (TAIR:AT4G12880.1); similar to lamin [Brassica rapa] (GB:ABL97976.1); contains InterPro domain Cupredoxin (InterPro:IPR008972); contains InterPro domain Plastocyanin-like; (InterPro:IPR003…
361	chr5	10799738	10800114	377	AT5G28770	4223893	10799929	0.031941	0.113208	1475735	10799850	40175789	11	(BZO2H3)	bZIP protein BZO2H3 mRNA, partial cds
362	chr5	20960472	20960893	422	AT5G51560	4223649	20960668	0.031941	0.113208	1268290	20960558	44634201	12		leucine-rich repeat transmembrane protein kinase, putative; similar to leucine-rich repeat transmembrane protein kinase, putative [Arabidopsis thaliana] (TAIR:AT2G45340.1); similar to leucine-rich repeat transmembrane protein kinase, putative [Arabidopsis thaliana] (TAIR:AT4G22730.1); similar to hypothetical protein [Vitis vinifera] (GB:CAN72186.1); similar to unnamed protein product [Vitis vinif…
363	chr1	6684552	6684992	441	AT1G19340	4217581	6684824	0.031941	0.113208	1217091	6684786	44536927	12		methyltransferase MT-A70 family protein; Identical to Methyltransferase-like protein 2 [Arabidopsis Thaliana] (GB:Q8LFA9;GB:Q8GYB7;GB:Q9LN64); similar to unnamed protein product [Vitis vinifera] (GB:CAO61214.1); contains InterPro domain MT-A70; (InterPro:IPR007757)
364	chr4	17748520	17749084	565	AT4G37760	4215121	17748785	0.031941	0.113208	1452745	17748673	51643736	14	squalene epoxidase 3 (SQE3)	SQE3 (SQUALENE EPOXIDASE 3); oxidoreductase; similar to XF1 (SQUALENE EPOXIDASE 1), oxidoreductase [Arabidopsis thaliana] (TAIR:AT1G58440.1); similar to SQE2 (SQUALENE EPOXIDASE 2), oxidoreductase [Arabidopsis thaliana] (TAIR:AT2G22830.1); similar to unnamed protein product [Vitis vinifera] (GB:CAO24799.1); similar to squalene epoxidase [Euphorbia tirucalli] (GB:BAF79915.1); similar to unnamed pr…
365	chr3	9404955	9405202	248	AT3G25760	4212200	9405061	0.031941	0.113208	1200061	9405132	29971056	8	ALLENE OXIDE CYCLASE 1 (AOC1);early-responsive to dehydration 12 (ERD12)	encodes allene oxide cyclase. One of four genes in Arabidopsis that encode this enzyme, which catalyzes an essential step in jasmonic acid biosynthesis. Gene expression is induced during senescence, a process that involves jasmonic acid signalling pathway.
366	chr5	26104762	26105051	290	AT5G65280	4210658	26104945	0.031941	0.113208	1095448	26104981	32467612	9	GCR2-LIKE 1 (GCL1)	Encodes a protein with reported similarity to GCR2 a putative G protein coupled receptor thought to be an ABA receptor. Loss of function mutations in GCL1 show no ABA response defects based on assays of seed germination and seedling development.GCL1 also has similarity to LANCL1 and LANCL2, human homologs of bacterial lanthionine synthetase.
367	chr2	3418585	3418945	361	AT2G07717	4204316	3418687	0.031941	0.113208	1006705	3418835	35485764	10		pseudogene, similar to NADH-ubiquinone oxidoreductase chain 4 (EC 1.6.5.3). (Field mustard), blastp match of 99% identity and 2.0e-226 P-value to SP|Q04050|NU4M_BRACM NADH-ubiquinone oxidoreductase chain 4 (EC 1.6.5.3). (Field mustard) {Brassica campestris}
368	chr3	21842646	21842967	322	AT3G59070	4204053	21842855	0.031941	0.113208	1680442	21842718	36876671	10		auxin-responsive protein, putative; similar to auxin-responsive protein, putative [Arabidopsis thaliana] (TAIR:AT5G48750.1); similar to hypothetical protein [Vitis vinifera] (GB:CAN65006.1); similar to unnamed protein product [Vitis vinifera] (GB:CAO38676.1); contains InterPro domain Cytochrome b561 / ferric reductase transmembrane (InterPro:IPR006593); contains InterPro domain Protein of unknown…
369	chr1	24764182	24764496	315	AT1G66380	4202729	24764257	0.031941	0.113208	1789055	24764335	27878880	8	myb domain protein 114 (MYB114);myb domain protein 114 (AtMYB114)	Encodes a member of the MYB family of transcription factors. Involved in regulation of anthocyanin biosynthesis. Affects the expression of enzymes involved in later steps of anthocyanin biosynthesis
370	chr2	13317976	13318259	284	---	4202153	13318139	0.031941	0.113208	1141527	13317976	29754455	8
371	chr5	21055267	21055566	300	AT5G51780	4198787	21055341	0.031941	0.113208	1888491	21055484	33252495	9		basix helix-loop-helix (bHLH) family protein; similar to basix helix-loop-helix (bHLH) family protein [Arabidopsis thaliana] (TAIR:AT4G25400.1); similar to hypothetical protein [Vitis vinifera] (GB:CAN67627.1); contains InterPro domain Basic helix-loop-helix dimerisation region bHLH; (InterPro:IPR001092); contains InterPro domain Helix-loop-helix DNA-binding; (InterPro:IPR011598)
372	chr2	12790218	12790628	411	AT2G29980	4193821	12790382	0.036765	0.113208	1699422	12790445	45130388	12	FATTY ACID DESATURASE 3 (FAD3)	Endoplasmic reticulum enzyme responsible for the synthesis of 18:3 fatty acids from phospholipids. Uses cytochrome b5 as electron donor.
373	chr4	12886654	12887016	363	AT4G25100	4192510	12886801	0.038741	0.113208	1546827	12886902	37283678	10	FE SUPEROXIDE DISMUTASE 1 (FSD1)	Fe-superoxide dismutase
374	chr1	18890173	18890363	191	AT1G50954	4192487	18890279	0.038741	0.113208	1227259	18890363	22900781	6		unknown protein
375	chr1	27097408	27097772	365	AT1G71970	4189867	27097520	0.038741	0.113208	1365283	27097589	40091751	11		similar to unknown protein [Arabidopsis thaliana] (TAIR:AT1G22680.1); similar to Os12g0174300 [Oryza sativa (japonica cultivar-group)] (GB:NP_001066287.1)
376	chr3	4723809	4724156	348	---	4189031	4723984	0.038741	0.113208	1106963	4723877	35472152	10
377	chr4	14195753	14196089	337	AT4G28720	4187818	14195785	0.038741	0.113208	2007789	14195932	37016915	10		flavin-containing monooxygenase family protein / FMO family protein; similar to SUPER1/YUCCA5 (SUPPRESSOR OF ER1), monooxygenase [Arabidopsis thaliana] (TAIR:AT5G43890.1); similar to flavin-containing monooxygenase family protein / FMO family protein [Arabidopsis thaliana] (TAIR:AT1G04180.1); similar to hypothetical protein [Vitis vinifera] (GB:CAN83595.1); contains InterPro domain FAD-dependent …
378	chr2	3468336	3468724	389	AT2G07732	4176146	3468521	0.040094	0.113208	1323640	3468625	44047803	12		pseudogene, similar to ribulose-1,5-bisphosphate carboxylase/oxygenase large subunit, blastp match of 96% identity and 3.2e-94 P-value to GP|17939362|gb|AAA33356.2||L22440 ribulose-1,5-bisphosphate carboxylase/oxygenase large subunit {Gyrostemon tepperi}
379	chr4	14097404	14097803	400	---	4175942	14097475	0.040094	0.113208	1810921	14097581	45280498	12
380	chr2	8223087	8223339	253	---	4175888	8223193	0.040094	0.113208	1759594	8223259	29737534	8
381	chr3	17730881	17731285	405	AT3G48000	4174775	17731181	0.040094	0.113208	1513206	17731059	44233893	12	ALDEHYDE DEHYDROGENASE 2B4 (ALDH2B4);ALDEHYDE DEHYDROGENASE 2 (ALDH2);ALDEHYDE DEHYDROGENASE 2A (ALDH2A)	putative (NAD+) aldehyde dehydrogenase (At3g48000) mRNA,
382	chr5	834376	834596	221	AT5G03380	4168555	834482	0.040094	0.113208	1614187	834596	26026396	7		heavy-metal-associated domain-containing protein; similar to heavy-metal-associated domain-containing protein [Arabidopsis thaliana] (TAIR:AT2G36950.1); similar to unnamed protein product [Vitis vinifera] (GB:CAO18197.1); contains InterPro domain Heavy metal transport/detoxification protein; (InterPro:IPR006121)
383	chr2	19204900	19205231	332	AT2G46720	4167581	19205041	0.040094	0.113208	1632491	19205080	37268988	10	HIGH CARBON DIOXIDE (HIC);3-KETOACYL-COA SYNTHASE 13 (KCS13)	Encodes KCS13, a member of the 3-ketoacyl-CoA synthase family involved in the biosynthesis of VLCFA (very long chain fatty acids).
384	chr5	24970957	24971560	604	AT5G62140	4166569	24971029	0.040094	0.113208	1664350	24971182	59409387	17		similar to Os02g0677600 [Oryza sativa (japonica cultivar-group)] (GB:NP_001047728.1); similar to hypothetical protein PMN2A_1395 [Prochlorococcus marinus str. NATL2A] (GB:YP_292586.1)
385	chr1	25712743	25713114	372	AT1G68520	4162673	25712931	0.040094	0.113208	1216370	25712850	38121551	11		zinc finger (B-box type) family protein; Identical to Zinc finger protein CONSTANS-LIKE 6 (COL6) [Arabidopsis Thaliana] (GB:Q8LG76;GB:Q93Y24;GB:Q9CA29); similar to zinc finger (B-box type) family protein [Arabidopsis thaliana] (TAIR:AT1G25440.1); similar to AT1G68520 [Arabidopsis lyrata subsp. petraea] (GB:AAT72496.1); contains InterPro domain Zinc finger, B-box; (InterPro:IPR000315); contains In…
386	chr1	6443733	6443946	214	AT1G18700	4161128	6443804	0.040094	0.113208	1445207	6443874	24558158	7		DNAJ heat shock N-terminal domain-containing protein; similar to unnamed protein product [Vitis vinifera] (GB:CAO64525.1); contains InterPro domain Heat shock protein DnaJ, N-terminal; (InterPro:IPR001623); contains InterPro domain Molecular chaperone, heat shock protein, Hsp40, DnaJ (InterPro:IPR015609); contains InterPro domain Thioredoxin-like fold (InterPro:IPR012336)
387	chr4	12827544	12827912	369	AT4G24960	4154977	12827802	0.040094	0.113208	1494086	12827742	35827602	10	(ATHVA22D);Arabidopsis thaliana HVA22 homologue D (HVA22D)	Homologous to a eukaryote specific ABA- and stress-inducible gene first isolated from barley. Groups in one subfamily with ATHVA22E.
388	chr5	162220	162564	345	AT5G01390	4147329	162379	0.04157	0.113208	1570185	162455	31376406	8		DNAJ heat shock protein, putative; similar to DNAJ heat shock protein, putative [Arabidopsis thaliana] (TAIR:AT3G08910.1); similar to unnamed protein product [Vitis vinifera] (GB:CAO50141.1); contains InterPro domain Heat shock protein DnaJ; (InterPro:IPR003095); contains InterPro domain Heat shock protein DnaJ, N-terminal; (InterPro:IPR001623); contains InterPro domain Molecular chaperone, heat …
389	chr2	16395605	16395904	300	AT2G39250	4145536	16395727	0.04157	0.113208	1724838	16395655	32952993	9	SCHNARCHZAPFEN (SNZ)	Encodes a AP2 domain transcription factor that can repress flowering. SNZ and its paralogous gene, SCHLAFMUTZE (SMZ), share a signature with partial complementarity to the miR172 microRNA, whose precursor is induced upon flowering.
390	chr1	29571233	29571528	296	AT1G78590	4141553	29571307	0.04157	0.113208	1904763	29571416	33705879	9	NAD(H) KINASE 3 (NADK3);ARABIDOPSIS THALIANA NADH KINASE 3 (ATNADK-3)	Encodes a NADH kinase which can synthesize NADPH from NADH; also utilizes NAD+ as substrate although NADH is the preferred substrate.
391	chr1	6641066	6641366	301	---	4140435	6641285	0.04157	0.113208	1314264	6641254	33500909	9
392	chr2	19265907	19266170	264	AT2G46870	4140167	19266013	0.04157	0.113208	1416678	19265907	28278268	8	NGATHA1 (NGA1)	NGA1 (NGATHA1); transcription factor; similar to NGA2 (NGATHA2), transcription factor [Arabidopsis thaliana] (TAIR:AT3G61970.1); similar to unnamed protein product [Vitis vinifera] (GB:CAO24343.1); contains InterPro domain Transcriptional factor B3; (InterPro:IPR003340)
393	chr5	25008083	25008439	357	AT5G62220	4137258	25008325	0.04157	0.113208	1398844	25008222	38433931	11		exostosin family protein; similar to exostosin family protein [Arabidopsis thaliana] (TAIR:AT4G13990.1); similar to unnamed protein product [Vitis vinifera] (GB:CAO49762.1); contains InterPro domain Exostosin-like; (InterPro:IPR004263); contains InterPro domain Sec23/Sec24 helical region; (InterPro:IPR006900)
394	chr5	9484784	9485039	256	AT5G26960	4136683	9484928	0.04157	0.113208	1279535	9484817	29490452	8		kelch repeat-containing F-box family protein; Identical to F-box/kelch-repeat protein At5g26960 [Arabidopsis Thaliana] (GB:Q6NPN5;GB:O04638;GB:Q67ZX2); similar to unnamed protein product [Vitis vinifera] (GB:CAO67316.1); contains InterPro domain Kelch repeat type 1 (InterPro:IPR006652); contains InterPro domain Kelch-type beta propeller (InterPro:IPR015915); contains InterPro domain Cyclin-like F…
395	chr3	4127739	4128114	376	AT3G12930	4128808	4128045	0.04157	0.113208	1473221	4127955	40041595	11		similar to Os09g0493600 [Oryza sativa (japonica cultivar-group)] (GB:NP_001063546.1); similar to Protein Iojap (GB:Q41822); contains InterPro domain Iojap-related protein; (InterPro:IPR004394)
396	chr1	25715379	25715777	399	AT1G68530	4122898	25715559	0.043182	0.113208	1504718	25715593	43906099	12	CUTICULAR 1 (CUT1);POLLEN-PISTIL INCOMPATIBILITY 1 (POP1);ECERIFERUM 6 (CER6); (G2);3-KETOACYL-COA SYNTHASE 6 (KCS6)	Encodes KCS6, a member of the 3-ketoacyl-CoA synthase family involved in the biosynthesis of VLCFA (very long chain fatty acids).
397	chr4	16978190	16978411	222	AT4G35830	4119669	16978263	0.043182	0.113208	1261794	16978226	25052325	7		aconitate hydratase, cytoplasmic / citrate hydro-lyase / aconitase (ACO); Identical to Aconitate hydratase 1 (ACO1) [Arabidopsis Thaliana] (GB:Q42560;GB:Q9SZT1); similar to aconitate hydratase, cytoplasmic, putative / citrate hydro-lyase/aconitase, putative [Arabidopsis thaliana] (TAIR:AT4G26970.1); similar to aconitate hydratase, cytoplasmic, putative / citrate hydro-lyase/aconitase, putative [A…
398	chr2	3495554	3496778	1225	AT2G07739	4119542	3496499	0.043182	0.113208	1427261	3495836	111267210	31		Identical to Hypothetical mitochondrial protein AtMg00370 (ORF199) [Arabidopsis Thaliana] (GB:P93296;GB:Q8S8J2); similar to hypothetical protein BrnapMp069 [Brassica napus] (GB:YP_717166.1); contains InterPro domain Ycf1; (InterPro:IPR008896)
399	chr5	24453990	24454229	240	AT5G60760	4116492	24454146	0.043182	0.113208	1859474	24454024	25283602	7		2-phosphoglycerate kinase-related; similar to 2-phosphoglycerate kinase-related [Arabidopsis thaliana] (TAIR:AT3G45090.1); similar to 2-phosphoglycerate kinase-related [Arabidopsis thaliana] (TAIR:AT3G45090.2); similar to hypothetical protein [Vitis vinifera] (GB:CAN72472.1); similar to hypothetical protein OsI_009276 [Oryza sativa (indica cultivar-group)] (GB:EAY88043.1); similar to unnamed prot…
400	chr4	9936946	9937552	607	AT4G17890	4116441	9937434	0.043182	0.113208	1554211	9936977	66835766	18	ARF-GAP DOMAIN 8 (AGD8)	A member of ARF GAP domain (AGD), A thaliana has 15 members, grouped into four classes.
401	chr2	12238738	12239075	338	---	4113552	12238911	0.043182	0.113208	1731876	12238911	37168750	10
402	chr1	29201239	29201401	163	AT1G77682	4111027	29201274	0.045045	0.113208	1351148	29201239	18693917	5		Encodes a Plant thionin family protein
403	chr3	20985952	20986286	335	AT3G56620	4108319	20986180	0.045045	0.113208	1320534	20986140	36052834	10		integral membrane family protein / nodulin MtN21-related; similar to nodulin MtN21 family protein [Arabidopsis thaliana] (TAIR:AT2G40900.1); similar to unnamed protein product [Vitis vinifera] (GB:CAO18247.1); contains InterPro domain Protein of unknown function DUF6, transmembrane; (InterPro:IPR000620)
404	chr4	5267943	5268374	432	AT4G08345	4107995	5268197	0.045045	0.113208	2174344	5268232	33521402	9		pre-tRNA; tRNA-Leu (anticodon: TAG)
405	chr5	7465703	7466007	305	---	4107133	7465774	0.045045	0.113208	2287319	7465868	34072913	9
406	chr5	7499546	7499891	346	---	4102308	7499704	0.048421	0.113208	1403098	7499665	36896980	10
407	chr1	5823362	5823652	291	AT1G17030	4101656	5823474	0.048421	0.113208	1051233	5823400	31336077	9		similar to unknown protein [Arabidopsis thaliana] (TAIR:AT2G47010.2); similar to Os05g0272800 [Oryza sativa (japonica cultivar-group)] (GB:NP_001055066.1); similar to hypothetical protein MtrDRAFT_AC136840g22v1 [Medicago truncatula] (GB:ABE82418.1); similar to Os05g0272200 [Oryza sativa (japonica cultivar-group)] (GB:NP_001055064.1)
408	chr2	509553	509988	436	AT2G02070	4101582	509843	0.048421	0.113208	1455794	509641	43665922	12	Arabidopsis thaliana Indeterminate(ID)-Domain 5 (AtIDD5)	ATIDD5 (ARABIDOPSIS THALIANA INDETERMINATE(ID)-DOMAIN 5); nucleic acid binding / transcription factor/ zinc ion binding; similar to ATIDD4 (ARABIDOPSIS THALIANA INDETERMINATE(ID)-DOMAIN 4), transcription factor [Arabidopsis thaliana] (TAIR:AT2G02080.1); similar to unnamed protein product [Vitis vinifera] (GB:CAO46710.1); contains InterPro domain Zinc finger, C2H2-like; (InterPro:IPR015880); conta…
409	chr2	3409548	3410253	706	AT2G07715	4099106	3410179	0.048421	0.113208	1914349	3410140	64328153	18		ribosomal protein L2, putative; Identical to Mitochondrial 60S ribosomal protein L2 (RPL2) [Arabidopsis Thaliana] (GB:P93311;GB:Q33885;GB:Q8S887); similar to ribosomal protein L2 [Brassica napus] (GB:YP_717157.1); contains InterPro domain Ribosomal protein L2; (InterPro:IPR002171); contains InterPro domain Nucleic acid-binding, OB-fold (InterPro:IPR012340); contains InterPro domain Nucleic acid-b…
410	chr5	8776994	8777560	567	AT5G25280	4095001	8777177	0.048421	0.113208	1471665	8777028	57286332	16		serine-rich protein-related; similar to serine-rich protein-related [Arabidopsis thaliana] (TAIR:AT5G11090.1); similar to serine-rich protein [Brassica rapa] (GB:ABL97972.1)
411	chr1	29652048	29652401	354	AT1G78860	4094699	29652330	0.048421	0.113208	1002807	29652330	27951078	8		curculin-like (mannose-binding) lectin family protein, low similarity to Ser/Thr protein kinase (Zea mays) GI:2598067; contains Pfam profile PF01453: Lectin (probable mannose binding) but not the protein kinase domain of the Z. mays protein
412	chr2	2588275	2588565	291	AT2G06520	4092085	2588421	0.048421	0.113208	1561333	2588348	33514649	9	photosystem II subunit X (PSBX)	Encodes a protein with sequence similarity to the spinach photosystem II subunit PsbX.
413	chr1	26702921	26703182	262	AT1G70790	4090551	26703040	0.048421	0.113208	1927159	26703040	28040933	8		C2 domain-containing protein; similar to C2 domain-containing protein [Arabidopsis thaliana] (TAIR:AT2G01540.1); similar to hypothetical protein [Vitis vinifera] (GB:CAN75112.1); contains InterPro domain C2 calcium-dependent membrane targeting (InterPro:IPR000008); contains InterPro domain C2 calcium/lipid-binding region, CaLB (InterPro:IPR008973)
414	chr5	26870119	26870332	214	AT5G67300	4080325	26870225	0.048421	0.113208	1992558	26870297	24462654	7	(ATMYBR1);ARABIDOPSIS THALIANA MYB DOMAIN PROTEIN 44 (ATMYB44);MYB DOMAIN PROTEIN R1 (MYBR1)	Member of the R2R3 factor MYB gene family involved in mediating plant responses to a variety of abiotic stimiuli.
415	chr3	5672850	5673226	377	AT3G16650	4072499	5672994	0.048421	0.113208	1546211	5673035	38886525	11		PP1/PP2A phosphatases pleiotropic regulator 2 (PRL2); Identical to PP1/PP2A phosphatases pleiotropic regulator PRL2 (PRL2) [Arabidopsis Thaliana] (GB:Q39190;GB:Q940Q7;GB:Q9LUR9); similar to PRL1 (PLEIOTROPIC REGULATORY LOCUS 1), nucleotide binding [Arabidopsis thaliana] (TAIR:AT4G15900.1); similar to hypothetical protein OsI_011169 [Oryza sativa (indica cultivar-group)] (GB:EAY89936.1); similar t…
416	chr2	9649817	9650155	339	AT2G22680	4071969	9650082	0.048421	0.113208	1428889	9649944	36196483	10		zinc finger (C3HC4-type RING finger) family protein; similar to EDA40 (embryo sac development arrest 40), protein binding / ubiquitin-protein ligase/ zinc ion binding [Arabidopsis thaliana] (TAIR:AT4G37890.1); similar to EDA40 (embryo sac development arrest 40), protein binding / ubiquitin-protein ligase/ zinc ion binding [Arabidopsis thaliana] (TAIR:AT4G37890.2); similar to zinc finger protein […
417	chr5	21465026	21465308	283	AT5G52890	4071749	21465272	0.048421	0.113208	1365477	21465272	32591973	9		AT hook motif-containing protein; similar to unknown protein [Arabidopsis thaliana] (TAIR:AT4G21895.1); similar to unnamed protein product [Vitis vinifera] (GB:CAO62564.1); contains InterPro domain HMG-I and HMG-Y, DNA-binding (InterPro:IPR000637)
418	chr1	20314008	20314220	213	AT1G54410	4069130	20314149	0.048421	0.113208	1296321	20314044	24899087	7		dehydrin family protein; similar to water stress induced protein [Brassica oleracea] (GB:AAS77419.1); contains InterPro domain Dehydrin; (InterPro:IPR000167)
419	chr1	23811409	23811757	349	AT1G64140	4064663	23811563	0.048421	0.113208	1248633	23811524	34828029	10		similar to loricrin-related [Arabidopsis thaliana] (TAIR:AT5G64550.1); similar to Os01g0621900 [Oryza sativa (japonica cultivar-group)] (GB:NP_001043607.1); similar to loricrin-like [Oryza sativa (japonica cultivar-group)] (GB:BAD20066.1)
420	chr4	11896761	11897444	684	AT4G22590	4062989	11896911	0.048421	0.113208	0.950955	11897067	50304173	14		trehalose-6-phosphate phosphatase, putative; similar to trehalose-6-phosphate phosphatase, putative [Arabidopsis thaliana] (TAIR:AT4G12430.1); similar to unnamed protein product [Vitis vinifera] (GB:CAO70330.1); contains InterPro domain HAD-superfamily hydrolase, subfamily IIB; (InterPro:IPR006379); contains InterPro domain Trehalose-phosphatase; (InterPro:IPR003337)
421	chr1	29455550	29455915	366	AT1G78265	4061576	29455661	0.048421	0.113208	1047836	29455586	39513087	11		Potential natural antisense gene, locus overlaps with AT1G78270
422	chr2	10842636	10842968	333	AT2G25460	4061353	10842714	0.048421	0.113208	0.973443	10842786	35681849	10		similar to unknown protein [Arabidopsis thaliana] (TAIR:AT5G04860.1); similar to unknown protein [Oryza sativa (japonica cultivar-group)] (GB:BAD72197.1); similar to Os01g0194000 [Oryza sativa (japonica cultivar-group)] (GB:NP_001042284.1); contains InterPro domain C2 calcium/lipid-binding region, CaLB; (InterPro:IPR008973)
423	chr1	24030098	24030396	299	AT1G64650	4054577	24030315	0.048421	0.113208	1642774	24030233	26758416	7		similar to unknown protein [Arabidopsis thaliana] (TAIR:AT4G27720.1); similar to unknown protein [Arabidopsis thaliana] (TAIR:AT3G49310.1); similar to unknown [Populus trichocarpa] (GB:ABK93582.1); similar to unnamed protein product [Vitis vinifera] (GB:CAO48607.1); similar to unnamed protein product [Vitis vinifera] (GB:CAO62932.1); contains InterPro domain Protein of unknown function DUF791 (In…
424	chr4	16586610	16587011	402	---	4053783	16586682	0.048421	0.113208	1731646	16586869	39145990	11
425	chr1	469180	469532	353	AT1G02350	4051788	469466	0.048421	0.113208	1518790	469357	35910170	10		protoporphyrinogen oxidase-related
426	chr1	24651879	24652253	375	AT1G66180	4051191	24652010	0.048421	0.113208	1213845	24652186	41501092	12		aspartyl protease family protein; similar to aspartyl protease family protein [Arabidopsis thaliana] (TAIR:AT5G37540.1); similar to unnamed protein product [Vitis vinifera] (GB:CAO44726.1); contains InterPro domain Peptidase aspartic, catalytic; (InterPro:IPR009007); contains InterPro domain Peptidase A1; (InterPro:IPR001461)
427	chr1	1941506	1941839	334	AT1G06360	4050748	1941660	0.048421	0.113208	1475106	1941587	36154241	10		fatty acid desaturase family protein; Identical to Delta-9 desaturase-like 5 protein [Arabidopsis Thaliana] (GB:Q9LMI3); similar to fatty acid desaturase family protein [Arabidopsis thaliana] (TAIR:AT1G06350.1); similar to unnamed protein product [Vitis vinifera] (GB:CAO62719.1); contains InterPro domain Fatty acid desaturase, type 1, core (InterPro:IPR015876); contains InterPro domain Fatty acid…
428	chr1	24006591	24006960	370	AT1G64610	4048653	24006849	0.048421	0.113208	1225431	24006777	40284861	11		WD-40 repeat family protein; similar to WD-40 repeat family protein [Arabidopsis thaliana] (TAIR:AT5G42010.1); similar to unnamed protein product [Vitis vinifera] (GB:CAO69474.1); contains InterPro domain WD40 repeat-like (InterPro:IPR011046); contains InterPro domain WD40/YVTN repeat-like (InterPro:IPR015943); contains InterPro domain WD40 repeat (InterPro:IPR001680)
429	chr5	7186586	7186838	253	AT5G21130	4045028	7186657	0.048421	0.113208	1262169	7186621	28240262	8		similar to harpin-induced protein-related / HIN1-related / harpin-responsive protein-related [Arabidopsis thaliana] (TAIR:AT2G27080.2); similar to Harpin-induced 1 [Medicago truncatula] (GB:ABE82616.1); contains InterPro domain Harpin-induced 1; (InterPro:IPR010847)
430	chr3	11006682	11007098	417	AT3G29000	4044843	11007029	0.048421	0.113208	1460886	11006919	35152235	10		calcium-binding EF hand family protein; similar to calcium-binding EF hand family protein [Arabidopsis thaliana] (TAIR:AT5G39670.1); similar to unnamed protein product [Vitis vinifera] (GB:CAO15001.1); contains InterPro domain S100/CaBP-9k-type, calcium binding; (InterPro:IPR001751); contains InterPro domain EF-Hand type; (InterPro:IPR011992); contains InterPro domain Calcium-binding EF-hand; (In…
431	chr3	16535905	16536241	337	AT3G45140	4040438	16536028	0.048421	0.113208	1468807	16536100	35605686	10	LIPOXYGENASE 2 (LOX2);ARABIODOPSIS THALIANA LIPOXYGENASE 2 (ATLOX2)	Chloroplast lipoxygenase required for wound-induced jasmonic acid accumulation in Arabidopsis.Mutants are resistant to Staphylococcus aureus and accumulate salicylic acid upon infection.
432	chr3	2890346	2890643	298	AT3G09390	4039005	2890490	0.048421	0.113208	1678670	2890528	32116701	9	METALLOTHIONEIN 2A (MT2A);ARABIDOPSIS THALIANA METALLOTHIONEIN-K (ATMT-K);ARABIDOPSIS THALIANA METALLOTHIONEIN-1 (ATMT-1)	metallothionein, binds to and detoxifies excess copper and other metals, limiting oxidative damage
433	chr4	14517355	14517502	148	AT4G29610	4037157	14517426	0.048421	0.113208	0.842225	14517502	17883798	5		cytidine deaminase, putative / cytidine aminohydrolase, putative; similar to cytidine deaminase, putative / cytidine aminohydrolase, putative [Arabidopsis thaliana] (TAIR:AT4G29600.1); similar to predicted protein [Physcomitrella patens subsp. patens] (GB:EDQ49633.1); contains InterPro domain CMP/dCMP deaminase, zinc-binding; (InterPro:IPR002125); contains InterPro domain Cytidine deaminase-like;…
434	chr1	4772669	4772960	292	AT1G13950	4034679	4772854	0.048421	0.113208	1510971	4772706	33205267	9	(EIF-5A);EUKARYOTIC ELONGATION FACTOR 5A-1 (ELF5A-1);EUKARYOTIC ELONGATION FACTOR 5A-1 (ATELF5A-1);EUKARYOTIC ELONGATION FACTOR 5A (EIF5A)	Encodes eukaryotic translation initiation factor 5A (EIF-5A).In mammalian cells it functions as a shuttle protein that translocates mRNA from the nucleus to cytoplasmic ribosomes. Overexpression results in an increase in both primary and secondary xylem formation. In RNAi suppressed lines, xylem formation is reduced.
